# Supplementary material for: A retrospective observational study on maternal and neonatal outcomes of COVID-19: Does the mild SARS-CoV-2 infection affect the outcome?
Source: PeerJ. 2023 Dec 14;11:e16651. doi: 10.7717/peerj.16651 (PMC10725666; doi:10.7717/peerj.16651)
Supplement: Supplemental Information 2 [file peerj-11-16651-s002.xlsx]

## Sheet: Sheet1
Enrollment number	COVID-19 infection; 0=0, 1=positive	age (years)	height (cm)	body mass index (BMI)	vaccination	pregnancy	parity	Pregnancy complications, 0=none, 1=diabetes, 2=hypertension and cardiovascular diseases, 3=thyroid dysfunction, 4=autoimmune diseases, 5=thrombophilia and thrombotic diseases, 6=blood system diseases, 7=liver and kidney diseases, 8=other infectious diseases	singletons/multiples:0=0, 1=twin	stillbirth:0=no, 1=yes	premature rupture of membranes; 0=No, 1=yes	Fever; 0=No, 1=Yes	Fever days	Maximum body temperature	Pneumonia; 0=No, 1=Yes	Thrombosis; 0=No, 1=Yes	Anticoagulant drugs; 0=none; 1=Low molecular weight heparin; 2=aspirin; 3=Other oral anticoagulants	Delivery method; 0=straight delivery, 1=Caesarean section, 2=forceps/aspiration assisted delivery	Delivery gestational week (days)	Days between COVID-19 diagnosis and delivery	Causes of Caesarean section; 0=none, 1=COVID-19 complications (fetal distress (abnormal fetal heart rate), fever during labor, intrauterine infection (chorioamnionitis)), 2=other pregnancy complications and complications (oligohydramnios, preterm labor, abnormal fetal position, hypertensive disorder during pregnancy, thrombocytopenia during pregnancy, prolonged labor, abnormal labor force in the …	Postpartum 24-hour bleeding volume	Fetal distress; 0=No, 1=Yes	Amniotic fluid condition; 0=clear, 1=1 degree, 2=2 degree, 3=3 degree, 4=bloody	Newborn weight (kg)	Apgar 1 min	Apgar 5 min	Apgar 10 min	Neonatal transfer; 0=No, 1=Yes	Neonatal pneumonia; 0=No, 1=Yes	White blood cell count	Hemoglobin (g/L)	Lymphocyte count	CRP	Calcitonin	D2 polymer (prenatal)	D2 polymer (postpartum)	Alanine transaminase	Glutathione Transaminase	Prothrombin time	Activated partial thrombin time	Fibrinogen	Lung CT; 0=none, 1=pneumonia	Antibiotic drugs; 0=none, 1=Cefazolin, 2=Ceftriaxone, 3=Cefuroxime, 4=Clindamycin, 5=Cefprozil, 6=Ceftizoxime, 7=Cefaclor, 8=penicillin, 9=Piperacillin, 10=Cefoperazone, 11=Moxifloxacin, 12=Amoxicillin, 13=Metronidazole, 14=Levofloxacin, 15=Meropenem, 16=Ertapenem	Antiviral drug; 0=none, 1=Azvudine; 2=Nirmatrelvir/Ritonavir	Hormones; 0=No, 1=Yes	Blood oxygen saturation; 0=No, 1=Yes	Albumin therapy; 0=No, 1=Yes	Hospitalization time (days)
657140	0	32	155.5	26.4	0	1	0	1	0	0	0	0	0	.	0	0	0	0	282		0	485	0	0	3250	10	10	10	0	0	6.85	112	1.23	.	/	/	/	13.0	18.0	11	31	4.12	0	0	0	0	0	0	5
368954	0	34	163	27.1	.	3	1	0	0	0	0	0	0	.	0	0	0	0	269		0	300	0	3	2890	10	10	10	0	0	8.71	109	1.58	.	/	/	/	13	18	11.4	29.1	3.94	0	0	0	0	0	0	3
410577	0	32	164.5	24.5	.	3	1	0	0	0	1	0	0	.	0	0	0	0	285		0	280	0	0	3640	10	10	10	0	0	10.65	134	1.98	.	/	/	/	15	19	11.3	28.4	3.94	0	0	0	0	0	0	3
777461	0	31	155	22.85	.	2	0	4	0	0	0	0	0	.	0	0	0	0	262		0	320	0	0	2540	10	10	10	0	0	7.21	106	2.15	.	/	0.44	/	21	21	11.2	32.3	3.78	0	0	0	1	0	0	5
775936	0	29	159	21.3	.	1	0	0	0	0	0	0	0	.	0	0	0	0	284		0	310	0	0	3350	10	10	10	0	0	6.01	126	1.96	.	/	3.65	/	16	26	11	31.9	2.78	0	0	0	0	0	0	6
777467	0	31	166.5	29.1	.	1	0	8	0	0	0	0	0	.	0	0	0	1	275		2	505	0	0	2880	10	10	10	0	0	9	117	1.65	.	/	/	/	16	19	10.9	28.9	4.99	0	1	0	0	0	0	5
777512	0	35	162	26.8	.	1	0	1、8	0	0	1	0	0	.	0	0	0	0	279		0	530	0	0	3500	10	10	10	0	0	6.05	114	1.44	.	/	2.17	/	14	23	11	30.3	3.7	0	8	0	0	0	0	5
777529	0	31	159.5	26.5	.	1	0	1、3、8	0	0	0	1	.	38.2	0	0	1	1	275		1	375	0	0	3420	10	10	10	0	0	9.49	122	0.92	7.76	0.078	/	/	14	20	10.8	31.6	5.82	0	1、8	0	0	0	0	6
777518	0	30	160	24.06	.	1	0	6、7、8	0	0	0	0	0	.	0	0	0	0	276		0	485	0	4	3030	10	10	10	0	0	6.07	120	1.52	.	/	1.81	/	16	21	10.3	28.9	4.26	0	8	0	0	0	0	6
423900	0	38	152	26.4	.	2	1	6、8	0	0	0	0	0	.	0	0	1	1	277		2	395	0	0	3300	10	10	10	0	0	7.7	101	1.26	.	/	/	/	12	22	11.8	30.2	3.48	0	1	0	0	0	0	5
777551	0	42	155	31.63	.	6	1	2、3	0	0	0	0	0	.	1	0	1、2	1	222		1、2	365	0	1	1210	10	10	10	1	0	11.83	94	2.24	.	/	/	/	12	27	10.7	25.1	3.78	1	9	0	0	0	1	18
637740	0	30	160	22.9	.	3	0	0	0	0	1	0	0	.	0	0	0	0	276		0	380	0	0	2900	10	10	10	0	0	8.43	112	1.52	.	/	2.33	/	21.0	22.0	11.2	30	4.03	0	0	0	0	0	0	6
678186	0	35	152.5	34.1	.	3	1	0	0	0	0	0	0	.	0	0	1	1	277		2	380	0	0	4100	10	10	10	0	0	7.74	122	1.34	.	/	/	/	12.0	15.0	11.9	30.4	4.03	0	1	0	0	0	0	7
428640	0	35	159	27.6	.	2	1	0	0	0	0	0	0	.	0	0	0	0	250		0	235	0	0	2260	10	10	10	1	0	14.09	111	1.53	.	/	/	/	11	16	10.5	31.2	4.99	0	0	0	0	0	0	3
777667	0	31	163	23.1	.	1	0	4	0	0	1	0	0	.	0	0	0	0	270		0	340	0	0	2650	10	10	10	0	0	8.51	135	1.33	.	/	2.96	/	18.0	24.0	11.3	29.1	5.35	0	1	0	0	0	0	4
479109	0	28	154	21.1	.	2	0	4	0	0	0	0	0	.	0	0	1	0	242		0	325	0	0	2350	10	10	10	0	0	10.70	117	1.00	1.59	＜0.072	/	/	12.0	19.0	10.7	36.4	3.78	0	0	0	1	0	0	7
621978	0	31	158.5	24.6	.	3	1	0	0	0	0	0	0	.	0	0	0	0	268		0	345	0	0	3220	10	10	10	0	0	5.74	120	1.54	.	/	/	/	12.0	15.0	11.9	29.5	5.35	0	0	0	0	0	0	4
765628	0	33	159	25.2	.	2	1	1、4、7	0	0	0	0	0	.	0	0	0	0	275		0	395	0	0	3410	10	10	10	1	0	7.66	127.0	1.47	.	/	2.5	/	13.0	18.0	11	30.4	4.15	0	1	0	0	0	0	4
777813	0	33	161.5	28.3	.	2	1	0	0	0	0	0	0	.	0	0	0	0	279		0	580	0	0	3950	10	10	10	0	0	9.80	115	1.56	.	/	/	/	16.0	17.0	10.7	29.4	4.72	0	0	0	0	0	0	4
777816	0	25	166	33.2	.	2	0	2、3	0	0	1	0	0	.	0	0	1	1	264		2	410	0	0	3630	10	10	10	0	0	7.04	120.0	2.03	15.14	0.130	1.12	/	17.0	24.0	10.7	28.4	4.72	0	1	0	0	0	0	5
777823	0	30	160	26.4	.	1	0	6	0	0	1	0	0	.	0	0	0	0	269		0	385	0	0	2750	10	10	10	0	0	9.20	125	1.20	3.90	＜0.072	1.99	/	14.0	15.0	11.3	30	3.39	0	1	0	0	0	0	3
381442	0	33	156.5	29.5	.	3	1	0	0	0	0	0	0	.	0	0	0	0	277		0	285	0	0	3020	10	10	10	0	0	7.74	117	1.39	.	/	/	/	11.0	13.0	11.8	30	4.63	0	0	0	0	0	0	4
777934	0	27	162.5	26.5	.	2	0	0	0	0	0	0	0	.	0	0	0	0	286		0	400	1	3	3700	10	10	10	1	0	8.63	116	0.87	8.87	＜0.072	/	/	11.0	18.0	11.9	30	4.75	0	1	0	0	0	0	4
777948	0	31	166	27.6	.	1	0	0	0	0	0	0	0	.	0	0	0	0	286		0	285	0	3	3460	10	10	10	1	0	7.94	125	1.99	.	/	/	/	16.0	24.0	11.2	27.2	4.52	0	1	0	0	0	0	5
399032	0	33	164	32.7	.	1	0	1、2	0	0	0	0	0	.	0	0	1、2	1	266		2	415	0	0	3780	10	10	10	0	0	9.25	115	1.81	.	/	2.66	1.52	12.0	17.0	11.5	29.7	5.35	0	1	0	0	0	0	5
777966	0	38	164.5	32.3	.	2	1	1、8	0	0	0	0	0	.	0	0	1	1	279		2	450	0	3	3980	10	10	10	0	0	9.22	144	1.73	.	/	/	/	16.0	22.0	11.7	29.7	4.75	0	4	0	0	0	0	8
669025	0	37	155	26.7	.	1	0	1、4	0	0	1	0	0	.	0	0	0	0	256		0	475	0	0	3000	10	10	10	1	0	7.26	124	1.68	3.15	＜0.072	4.52	/	11.0	16.0	11.6	29.4	4.52	0	4	0	0	0	0	4
777988	0	28	159	24.5	.	1	0	3、8	0	0	0	0	0	.	0	0	0	0	273		0	275	1	0	2990	10	10	10	0	0	7.29	113	1.54	2.88	＜0.072	1.54	/	14.0	16.0	11.2	30.3	4.12	0	1	0	0	0	0	3
777990	0	31	148	25.1	.	1	0	6	0	0	1	0	0	.	0	0	1	1	264		3	400	0	0	2330	10	10	10	0	0	11.67	120.0	2.04	4.19	＜0.072	2.43	/	14.0	14.0	11.6	32.1	4.15	0	1	0	0	0	0	5
777991	0	31	158	29.9	.	1	0	3	0	0	1	0	0	.	0	0	0	0	280		0	260	0	0	2990	10	10	10	0	0	9.51	135	1.31	3.14	＜0.072	2.07	/	11.0	14.0	11.7	34.4	4.52	0	0	0	0	0	0	3
777992	0	25	160	30.1	.	4	0	3、5、6、8	0	0	0	0	0	.	0	0	1、2	1	267		3	430	0	0	3330	10	10	10	0	0	8.95	130.0	1.59	.	/	2.14	/	17.0	21.0	10.9	30.2	3.55	0	1	0	0	0	0	4
778015	0	39	164	29.7	.	2	0	0	0	0	0	0	0	.	0	0	0	1	277		3	480	0	0	3640	10	10	10	0	0	8.47	134	1.69	.	/	/	/	44.0	41.0	10.6	30.2	5.82	0	1	0	0	0	0	4
726360	0	36	158	26.04	.	5	4	1、3、8	0	0	0	0	0	.	0	0	0	0	268		0	285	0	0	3360	10	10	10	0	0	10.3	107	1.75	.	/	/	/	11	19	10	27.2	4.6	0	0	0	0	0	0	1
412672	0	36	150	27.37	.	3	2	0	0	0	0	0	0	.	0	0	0	0	265		0	280	0	0	3000	10	10	10	0	0	5.88	100	1.37	.	/	/	/	12	15	11.8	29.5	4.6	0	0	0	0	0	0	1
668444	0	31	165	27.5	.	2	1	0	0	0	0	0	0	.	0	0	0	0	266		0	665	0	0	3050	10	10	10	0	0	17.25	131	3.18	.	/	/	/	25.0	32.0	10.7	28.4	5.82	0	0	0	0	0	0	4
773057	0	32	159	26.2	.	5	1	6、8	0	0	0	0	0	.	0	0	0	0	273		0	300	0	0	3270	9	10	10	1	0	11.84	116	1.51	2.47	＜0.072	1.34	/	10.0	17.0	10.8	31.4	4.6	0	1	0	1	0	0	5
778321	0	25	160	25.4	.	1	0	0	0	0	0	0	0	.	0	0	0	0	276		0	410	1	3	2890	10	10	10	1	0	12.57	115.0	1.56	.	/	3.01	/	12.0	19.0	12.3	32.1	6.08	0	0	0	0	0	0	4
775433	0	31	159	25.3	.	1	0	7	0	0	0	0	0	.	0	0	0	0	276		0	295	0	0	2700	10	10	10	0	0	13.06	119	2.33	9.16	0.120	/	/	20.0	16.0	11	32.3	6.08	0	0	0	0	0	0	2
778424	0	25	172	28.7	.	1	0	8	0	0	0	0	0	.	0	0	0	0	286		0	440	0	0	3620	10	10	10	0	0	12.75	151	3.42	.	/	/	/	14.0	18.0	10.9	31	5.14	0	8	0	0	0	0	3
667234	0	32	157	28.6	.	7	4	1、6、7	0	0	1	0	0	.	0	0	0	0	260		0	320	0	3	2380	10	10	10	0	0	11.33	125	1.66	4.47	0.1	/	/	16.0	23.0	11.4	29.9	4.52	0	1	0	0	0	0	2
778394	0	39	157	22.1	.	1	0	3	0	0	0	0	0	.	0	0	0	0	275		0	475	0	0	3050	9	10	10	0	0	8.98	145	1.95	.	/	/	/	11.0	17.0	10.3	28.7	5.14	0	0	0	0	0	0	3
723529	0	32	163	22.2	.	1	0	4、6	0	0	0	0	0	.	0	0	0	0	266		0	500	0	0	2300	10	10	10	0	0	6.63	114	1.88	13.07	0.1	2.22	1.98	12.0	21.0	10.3	36.3	3.54	0	0	0	1	0	0	3
778396	0	27	165	27.1	.	1	0	0	0	0	1	0	0	.	0	0	0	0	278		0	315	0	0	3200	10	10	10	0	0	16.31	136.0	1.97	1.40	0	1.60	/	14.0	22.0	11	35.7	4.87	0	0	0	0	0	0	2
778397	0	25	156	25.5	.	1	0	0	0	0	1	0	0	.	0	0	0	0	253		0	385	0	0	2300	10	10	10	1	0	12.66	125.0	1.94	0.39	0.1	1.82	/	17.0	22.0	11.3	33.1	4.99	0	1	0	0	0	0	3
778398	0	36	153	26.5	.	5	1	3	0	0	0	0	0	.	0	0	0	0	279		0	680	0	0	3400	10	10	10	0	0	8.05	116	2.16	1.90	0.1	1.50	/	13.0	19.0	10.4	28.8	4.21	0	0	0	0	0	0	3
433424	0	35	165	25.7	.	2	1	6	0	0	0	0	0	.	0	0	0	1	276		2	415	0	0	3420	10	10	10	0	0	8.30	111	1.08	.	/	1.11	/	12.0	19.0	10.9	29	3.7	0	4	0	0	0	0	3
779730	0	30	160	25.4	3	3	1	0	0	0	0	0	0	.	0	0	1	1	275		2	425	0	0	3790	10	10	10	0	0	9.21	104	2.25	.	/	/	/	13.0	21.0	10.8	28.4	4.48	0	1	0	0	0	0	7
779750	0	28	152	32.0	3	1	0	6	0	0	0	0	0	.	0	0	1	1	270		3	420	0	0	3240	10	10	10	1	0	7.90	88	2.10	2.61	0.16	/	/	13.0	20.0	10.6	28.4	4.6	0	1	0	0	0	0	6
699976	0	29	161	23.8	2	3	0	4	0	0	1	0	0	.	0	0	1	1	267		2	400	0	0	2570	10	10	10	1	0	13.07	109	1.70	3.40	0.06	1.43	/	18.0	19.0	10.9	27.6	4.86	0	4	0	0	0	0	4
776693	0	37	153	26.1	.	3	2	0	0	0	0	0	0	.	0	0	0	0	273		0	560	0	0	3230	10	10	10	0	0	14.25	136	1.89	.	/	/	/	14.0	18.0	11.2	31.5	5	0	1	0	0	0	0	3
447368	0	35	165	35.1	.	3	2	1	0	0	0	0	0	.	0	0	1、2	1	268		2	590	0	0	3900	10	10	10	0	0	7.35	118	1.53	.	/	/	/	11.0	12.0	11.1	30.4	4.41	0	1	0	1	0	0	6
776708	0	27	158.5	32.8	.	1	0	7	0	0	0	0	0	.	0	0	1	1	277		1	350	0	0	3300	10	10	10	1	0	11.95	118	1.42	.	/	/	/	17.0	19.0	12	27.2	4.21	0	1	0	0	0	0	7
776739	0	36	163	25.2	.	2	0	3	0	0	0	0	0	.	0	0	1	1	273		3	430	0	0	2900	10	10	10	0	0	11.40	139.0	2.22	.	/	/	/	12.0	19.0	10.5	28.8	4.75	0	1	0	0	0	0	6
776768	0	36	152	27.2	.	2	1	3、8	0	0	0	0	0	.	0	0	0	0	287		0	400	0	0	3410	10	10	10	0	0	8.44	132	1.55	.	/	/	/	11.0	15.0	10.8	29.8	4.6	0	8	0	0	0	0	3
606882	0	33	165	23.7	.	2	1	1	0	0	0	0	0	.	0	0	0	1	275		2	430	0	0	3460	10	10	10	0	0	6.69	114	1.17	.	/	/	/	13.0	17.0	11.2	31.9	4.15	0	1	0	0	0	0	5
776787	0	29	156	27.5	.	1	0	0	0	0	0	0	0	.	0	0	0	0	285		0	370	0	0	3070	10	10	10	1	0	8.24	146	2.05	.	/	4.40	/	12.0	16.0	10.6	33	4.48	0	1	0	0	0	0	5
776796	0	32	162	23.6	.	3	0	4、7	0	0	0	0	0	.	0	0	1、2	0	275		0	375	0	0	3000	10	10	10	1	0	8.83	146	1.90	.	/	/	/	15.0	26.0	10.8	31.5	3.01	0	0	0	0	0	0	5
667386	0	31	160	24.2	.	1	0	0	0	0	0	0	0	.	0	0	0	0	277		0	530	1	0	3500	10	10	10	0	0	10.94	141	3.36	.	/	1.45	/	18.0	20.0	19.5	23.4	5.76	0	0	0	0	0	0	3
705921	0	32	165	26.7	.	2	0	1	0	0	1	0	0	.	0	0	0	0	272		0	400	0	3	2760	10	10	10	0	0	8.29	121	1.57	1.64	＜0.072	/	/	14.0	16.0	11.8	30.2	5.14	0	0	0	0	0	0	4
776841	0	31	158	22.8	.	5	2	0	0	0	0	0	0	.	0	0	0	1	272		2	405	0	0	3000	10	10	10	1	0	8.47	120	1.77	.	/	/	/	16.0	24.0	11.2	31.3	4.72	0	1	0	0	0	0	5
776867	0	37	162	26.8	.	3	2	7	0	0	0	0	0	.	0	0	0	0	287		0	690	0	1	3700	10	10	10	0	0	10.54	121	1.64	.	/	3.60	/	20.0	21.0	11	30	4.6	0	0	0	0	0	0	5
721165	0	30	158	27.8	.	2	0	8	0	0	0	1	10	39	0	0	1	1	276		1	385	1	3	3310	10	10	10	1	0	9.47	128	1.79	.	/	/	/	14.0	16.0	11.3	31.1	4.6	0	13、4、15、2、14、10	0	0	0	0	18
698476	0	42	160	25.8	.	3	2	1、6	0	0	0	0	0	.	0	0	0	0	261		0	285	0	0	2900	10	10	10	0	0	9.75	122	2.24	.	/	/	/	23.0	29.0	11.5	29.9	4.99	0	0	0	0	0	0	4
776896	0	29	161.5	23.0	.	1	0	4	0	0	0	0	0	.	0	0	0	0	277		0	375	0	0	3070	10	10	10	0	0	7.82	129.0	1.33	.	/	/	/	10.0	16.0	11.2	31.3	6.98	0	0	0	0	0	0	4
776891	0	32	157	23.3	.	1	0	1、4、6	0	0	0	0	0	.	0	0	0	0	280		0	325	0	0	2020	10	10	10	1	0	6.79	109.0	2.14	.	/	1.92	/	14.0	24.0	10.3	34.5	3.29	0	0	0	0	0	0	4
433014	0	34	162	21.7	.	3	1	0	0	0	1	0	0	.	0	0	0	0	281		0	555	0	0	3200	10	10	10	0	0	6.02	103	0.95	.	/	/	/	10.0	15.0	11	27.8	4.03	0	1	0	0	0	0	4
776954	0	28	168	25.9	.	3	1	0	0	0	0	0	0	.	0	0	0	0	272		0	345	0	0	3610	10	10	10	0	0	17.95	148.0	2.18	.	/	/	/	15.0	24.0	10.5	30	4.63	0	0	0	0	0	0	4
776960	0	29	156	25.5	.	3	0	5、8	0	0	0	0	0	.	0	0	1、2	0	271		0	270	0	0	2910	10	10	10	0	0	7.52	99	1.53	3.65	0.120	3.09	/	11.0	15.0	11.4	30	4.75	0	1	0	1	0	0	11
776962	0	25	167.5	23.3	.	2	0	0	0	0	0	0	0	.	0	0	0	0	284		0	345	0	0	3620	10	10	10	0	0	16.56	119	1.56	30.64	0.230	2.56	/	14.0	23.0	10.6	30.2	5	0	7	0	0	0	0	5
768121	0	32	156	29.2	.	5	0	0	0	0	0	0	0	.	0	0	1、2	0	271		0	425	0	0	3260	10	10	10	1	0	11.33	130	1.97	.	/	0.93	/	13.0	14.0	10.5	27.7	3.86	0	0	0	0	0	0	6
664676	0	32	154.5	2.79	.	3	1	3	0	0	0	0	0	.	0	0	1	1	201		2	460	0	1	1150	10	10	10	1	0	19.03	111	2.07	69.66	0.140	2.45	/	15.0	12.0	11.6	32.6	6.66	0	1	0	1	0	0	7
776970	0	31	163	27.9	.	1	0	0	0	0	0	0	0	.	0	0	0	0	285		0	350	1	3	2850	10	10	10	1	0	9.48	124	1.97	2.37	0.100	3.36	/	11.0	17.0	11	30.8	4.31	0	0	0	0	0	0	4
698382	0	31	155	30.6	.	3	0	8	0	0	0	0	0	.	0	0	1	1	278		1、2	400	1	0	3470	10	10	10	1	0	8.89	121	1.65	.	/	/	/	12.0	17.0	11.2	29.8	3.78	0	4	0	0	0	0	9
776984	0	33	147	27.1	.	2	1	0	0	0	0	0	0	.	0	0	0	1	275		2	410	0	0	3150	10	10	10	0	0	7.74	100	1.18	.	/	/	/	12.0	21.0	10.7	30	4.03	0	1	0	0	0	0	5
777020	0	34	155.5	22.6	.	1	0	1	0	0	0	0	0	.	0	0	0	0	278		0	340	0	0	2780	10	10	10	0	0	8.40	118	1.23	.	/	/	/	11.0	20.0	10.4	28.8	4.21	0	0	0	0	0	0	5
426110	0	37	159	27.9	.	3	1	6	0	0	0	0	0	.	0	0	0	0	287		0	535	0	0	4000	10	10	10	0	0	6.79	112	1.39	.	/	/	/	9.0	15.0	11.7	32.4	4.41	0	1	0	0	0	0	4
777087	0	23	153	24.3	.	1	0	0	0	0	0	0	0	.	0	0	0	0	286		0	465	0	3	3050	10	10	10	1	0	10.90	125	1.61	.	/	/	/	15.0	24.0	10.6	33.4	4.86	0	1	0	0	0	0	4
777088	0	24	172	25.4	.	1	0	8	0	0	0	0	0	.	0	0	0	0	275		0	390	0	0	2750	10	10	10	0	0	9.75	125	1.95	1.16	0.073	/	/	16.0	23.0	11	30	3.39	0	1	0	0	0	0	3
246812	0	38	157	26.8	.	4	1	1	0	0	1	0	0	.	0	0	0	0	271		0	210	0	0	3120	10	10	10	0	0	11.23	113	1.48	3.13	＜0.072	4.64	/	14.0	16.0	10.8	31.7	3.32	0	1	0	0	0	0	4
726083	0	38	160	29.5	.	3	2	8	0	0	0	0	0	.	0	0	1	1	268		2	395	0	0	3430	10	10	10	0	0	7.78	103	1.07	.	/	/	/	11.0	15.0	11.4	32.4	4.72	0	1	0	0	0	0	5
777117	0	27	163.5	22.1	.	1	0	3、5	0	0	0	0	0	.	0	0	1	0	273		0	345	0	0	2400	10	10	10	1	0	7.83	109.0	1.09	.	/	/	/	16.0	20.0	11.5	30.3	4.86	0	0	0	0	0	0	3
777155	0	29	150	26.2	.	1	0	0	0	0	0	0	0	.	0	0	0	1	286		3	400	0	3	3470	10	10	10	1	0	10.07	130	1.81	.	/	/	/	/	28	10.8	31.7	4.52	0	1	0	0	0	0	6
777172	0	30	158	22.4	.	3	1	0	0	0	1	0	0	.	0	0	0	0	280		0	320	0	4	3020	10	10	10	0	0	8.25	115	1.85	1.94	0.082	/	/	8.0	14.0	10.9	30.6	4.12	0	1	0	0	0	0	5
601211	0	32	155	30.4	.	2	1	0	0	0	1	0	0	.	0	0	1	1	267		2	505	0	0	2820	10	10	10	0	0	10.93	118	1.79	.	/	0.84	/	13.0	15.0	10.7	25.9	4.15	0	1	0	0	0	0	4
642049	0	32	158	31.2	.	2	1	0	0	0	0	0	0	.	0	0	0	0	269		0	400	0	0	2850	10	10	10	0	0	11.26	116	1.76	4.39	0.1	2.92	/	12.8	11.0	11.7	29.8	4.37	0	0	0	0	0	0	2
419466	0	36	165	19.8	.	3	2	1	0	0	1	0	0	.	0	0	1	0	279		0	265	0	0	3030	10	10	10	0	0	9.96	120	1.91	2.35	0.085	/	/	11.0	18.0	10.6	30.8	4.63	0	0	0	0	0	0	4
602005	0	32	165	25.0	.	5	1	7	0	0	0	0	0	.	0	0	0	0	286		0	335	0	0	3300	10	10	10	0	0	8.58	113	1.26	.	/	/	/	12.0	17.0	11	30.6	3.86	0	0	0	0	0	0	2
777213	0	39	158	25.83	.	2	1	3	0	0	1	0	0	.	0	0	0	0	283		0	268	0	0	3450	10	10	10	0	0	10.15	95	1.62	4.41	0.370	/	/	11.0	18.0	10.3	30.8	3.55	0	1	0	0	0	0	4
777217	0	28	155.5	38.9	.	1	0	0	0	0	0	0	0	.	0	0	1	1	283		2	575	1	0	3620	10	10	10	1	0	12.83	115	3.03	30.61	0.093	2.43	/	11.0	16.0	10.8	28.8	4.37	0	4、9、12	0	0	0	0	9
777219	0	26	157	26.8	.	1	0	1、6	0	0	1	0	0	.	0	0	1	1	277		1	355	0	0	3120	10	10	10	1	0	9.44	113	2.25	4.53	0.120	/	/	10.0	11.0	10.6	32.2	4.03	0	1	0	0	0	0	4
699307	0	31	160	27.3	.	3	1	5	0	0	0	0	0	.	0	0	2	0	271		0	405	0	3	2870	10	10	10	0	0	10.17	138	1.03	.	/	1.62	/	23.0	25.0	10.9	29.8	5.82	0	0	0	0	0	0	3
777267	0	39	157	26.6	.	2	1	0	0	0	0	0	0	.	0	0	1	1	270		2	385	0	0	3030	10	10	10	1	0	9.94	96	1.11	.	/	/	/	/	/	/	/	/	0	1	0	0	0	0	5
778521	0	37	163	.	.	3	2	0	0	0	1	0	0	.	0	0	0	0	249		0	340	0	0	2150	9	10	10	1	0	9.51	121	1.10	2.39	0.1	2.05	/	15.0	18.0	12	28.2	4.52	0	1	0	0	0	0	4
741239	0	31	163	28.2	.	1	0	6	0	0	0	0	0	.	0	0	0	0	285		0	470	0	3	3750	10	10	10	0	0	9.86	102	1.61	1.37	/	0.25	/	4.5	/	11.9	32.4	3.54	0	0	0	1	0	0	3
490093	0	33	158	24.4	.	2	1	0	0	0	0	0	0	.	0	0	0	1	273		2	515	0	0	2930	10	10	10	0	0	6.85	131	1.05	.	/	1.44	/	11.0	13.0	11.5	30.3	4.03	0	1	0	0	0	0	5
777373	0	27	164	24.2	.	2	0	6	0	0	1	0	0	.	0	0	0	0	281		0	275	0	3	2630	10	10	10	1	0	9.59	100	1.14	0.75	＜0.072	/	/	7.0	13.0	11.2	35.4	2.66	0	1	0	0	0	0	4
777381	0	33	163.5	29.51	.	1	0	0	0	0	0	0	0	.	0	0	0	0	273		0	455	0	2	3230	10	10	10	0	0	14.37	130	1.38	4.96	0.072	/	/	14	21	16.7	32.8	4.37	0	0	0	0	0	0	4
777392	0	31	161.5	21.74	.	1	0	0	0	0	0	0	0	.	0	0	0	0	273		0	425	0	0	2900	10	10	10	0	0	9.6	127	1.38	.	/	1.25	/	14	20	10.7	29	3.7	0	0	0	0	0	0	4
777414	0	26	160	27.23	.	2	0	1、4	0	0	0	0	0	.	0	0	0	0	267		0	475	0	0	3550	10	10	10	0	0	8.01	118	1.91	.	/	2.05	/	15	24	11.3	31.1	3.96	0	0	0	0	0	0	8
777453	0	28	161.5	25.57	.	1	0	0	0	0	0	0	0	.	0	0	0	0	278		0	390	0	0	3170	10	10	10	0	0	12.65	125	1.43	1.84	0.072	/	/	11.0	17.0	11.2	28.4	4.52	0	0	0	0	0	0	4
777456	0	29	162	27.47	.	1	0	0	0	0	0	0	0	.	0	0	0	0	275		0	430	0	0	2900	10	10	10	0	0	13.38	139	1.47	.	/	/	/	13	16	11.4	31.4	3.94	0	0	0	0	0	0	4
412402	0	32	168	23.84	.	2	1	4	0	0	0	0	0	.	0	1	1	0	279		0	275	0	0	2800	10	10	10	0	0	13.66	123	1.62	.	/	/	/	17	24	11.3	29.9	4.12	0	0	0	0	0	0	4
444346	0	34	155	24.18	.	2	1	0	0	0	0	0	0	.	0	0	0	0	275		0	435	0	0	3160	10	10	10	0	0	13.05	123	2.65	2.77	0.072	/	/	21.0	26.0	12.1	28.1	4.05	0	0	0	0	0	0	4
723467	0	30	158	25.64	.	1	0	4	0	0	1	0	0	.	0	0	0	0	272		0	350	0	0	2830	10	10	10	0	0	10.75	119	2.43	4.28	0.080	/	/	15.0	19.0	11.4	32.2	5.14	0	0	0	0	0	0	2
716247	0	28	162	30.48	.	3	1	6	0	0	0	0	0	.	0	0	0	0	232		0	240	0	0	2170	10	10	10	1	0	12.15	113	1.63	6.3	0.077	/	/	16	21	11.3	31	5.14	0	0	0	0	0	0	2
338470	0	38	153	32.17	.	3	2	0	0	0	0	0	0	.	0	0	0	0	281		0	485	0	0	3150	10	10	10	0	0	7.51	137	0.91	.	/	1.94	/	20.0	24.0	11.5	29.4	4.21	0	0	0	0	0	0	6
738933	0	31	145	29.44	.	1	0	0	0	0	0	0	0	.	0	1	1	1	276		1	440	1	0	3260	10	10	10	1	1	7.59	124	2.12	6.16	0.160	4.21	/	15	24	10.8	29.5	4.21	0	1	0	0	0	0	4
778188	0	31	148	28.76	.	1	0	1	0	0	1	0	0	.	0	0	0	0	254		0	160	0	0	1920	10	10	10	1	0	10.13	140	1.67	.	/	/	/	22.0	22.0	10.2	29.7	4.75	0	0	0	0	0	0	3
465987	0	32	160.5	27.60	.	2	1	0	0	0	0	0	0	.	0	0	0	0	285		0	495	0	0	3180	10	10	10	1	0	6.53	127	1.38	.	/	/	/	12	17	11	29.7	5.14	0	0	0	0	0	0	3
774512	0	27	160	22.62	.	1	0	0	0	0	1	0	0	.	0	0	0	0	263		0	500	0	0	2440	10	10	10	1	0	8.91	114	0.38	1.02	0.084	1.29	/	10.0	19.0	10.4	30	4.12	0	0	0	0	0	0	3
778214	0	28	162	23.85	.	1	0	0	0	0	0	0	0	.	0	0	0	0	279		0	300	0	1	2730	10	10	10	0	0	10.98	129	0.91	.	/	/	/	15	18	10.9	31.2	3.94	0	0	0	0	0	0	3
778066	0	31	151	27.15	.	2	0	0	0	0	0	0	0	.	0	0	1	1	287		2	1080	0	0	3470	10	10	10	1	0	5.99	123	1.57	.	/	/	/	17	25	11.2	30.5	3.94	0	1	0	0	0	0	7
390729	0	39	152.5	26.32	.	6	3	1	0	0	0	0	0	.	0	0	0	0	280		0	420	0	1	3460	10	10	10	0	0	9.68	121	1.61	.	/	/	/	17	21	11.4	33.8	4.21	0	0	0	0	0	0	4
732529	0	33	161.5	24.42	.	2	0	0	0	0	0	0	0	.	0	0	0	0	277		0	330	0	0	2980	10	10	10	0	0	10.62	135	1.24	.	/	/	/	16	16	10.8	30.2	4.63	0	0	0	0	0	0	3
780037	0	30	165	26.04	3	4	1	2	0	0	0	0	0	.	0	0	0	1	233		2	390	0	0	1650	10	10	10	1	0	14.24	127	1.8	.	/	/	/	141	74	10.1	31.1	2.96	1	16	0	0	0	0	9
689924	0	29	161	28.16	2	2	1	3	0	0	0	0	0	.	0	0	0	0	286		0	365	0	0	3330	10	10	10	0	0	9.62	139	1.88	.	/	/	/	14.0	17.0	10.6	28.9	5.35	0	0	0	0	0	0	5
780065	0	29	160	25.39	3	1	0	0	0	0	1	0	0	.	0	0	1	0	275		0	440	0	3	3350	10	10	10	0	0	10.45	115	1.67	.	/	/	/	13	19	11.1	31.6	4.75	0	1	0	0	0	0	5
780219	0	41	159	25.12	2	3	1	0	0	0	0	0	0	.	0	0	1	1	273		2	480	0	0	3300	10	10	10	0	0	8.36	98	1.26	.	/	/	/	/	/	11	25.7	4.12	0	1	0	0	0	0	5
488730	0	31	160	24.22	.	3	1	6	0	0	0	0	0	.	0	0	0	0	281		0	290	0	0	3820	10	10	10	0	0	9.00	106	1.49	.	/	/	/	15	21	11.5	27.7	4.15	0	0	0	0	0	0	3
772954	0	33	154	27.91	.	1	0	0	0	0	0	0	0	.	0	0	0	0	282		0	380	0	3	3510	10	10	10	1	0	8.9	116	1.98	0.087	16.64	/	/	16.0	21.0	11.4	29.5	4.48	0	1	0	0	0	0	6
635707	0	32	160	35.23	.	2	1	0	0	0	0	0	0	.	0	0	1	1	268		2	435	0	0	3050	10	10	10	0	0	8.85	131	1.3	.	/	/	/	8.0	15.0	11.8	29.1	4.31	0	1	0	0	0	0	5
772996	0	29	167	21.33	.	1	0	3	0	0	1	0	0	.	0	0	0	0	259		0	350	0	0	2650	10	10	10	0	0	6.78	113	1.36	.	/	/	/	15	17	12.1	28.4	5	0	0	0	0	0	0	5
773055	0	37	158.5	26.55	.	6	2	0	0	0	0	0	0	.	0	0	0	0	273		0	280	0	0	2510	10	10	10	0	0	10.81	107	1.88	.	/	/	/	16	20	11.2	29.4	3.62	0	0	0	0	0	0	5
773089	0	30	140	28.12	.	1	0	0	0	0	0	0	0	.	0	0	0	0	280		0	290	0	0	3000	10	10	10	0	0	7.87	136	1.85	.	/	/	/	13	20	10.8	30	4.63	0	0	0	0	0	0	6
701474	0	28	153	25.63	.	2	1	0	0	0	1	0	0	.	0	0	0	0	286		0	210	0	0	3220	10	10	10	0	0	6.45	118	1.52	0.42	0.072	/	/	13	19	10.9	33.7	3.18	0	0	0	0	0	0	3
773092	0	34	159	23.34	.	1	0	0	0	0	0	0	0	.	0	0	0	0	279		0	335	0	3	2850	10	10	10	0	0	6.98	122	1.48	.	/	/	/	14.0	16.0	10.6	31.9	3.7	0	0	0	0	0	0	7
211022	0	41	162	25.22	.	3	1	0	0	0	0	0	0	.	0	0	0	0	278		0	415	0	0	2850	10	10	10	0	0	7.24	117	1.47	.	/	/	/	13.0	19.0	11.4	30.1	5.14	0	0	0	0	0	0	4
772949	0	29	160.5	30.90	.	2	1	0	0	0	0	0	0	.	0	0	0	0	287		0	250	0	0	3620	10	10	10	0	0	6.84	127	1.05	.	/	/	/	11.0	19.0	11.2	29.7	4.86	0	0	0	0	0	0	5
726544	0	31	149.5	29.62	.	2	0	0	0	0	0	0	0	.	0	0	0	2	275		0	345	0	0	3200	10	10	10	1	0	13.6	134	1.79	.	/	/	/	/	/	10.4	27.7	4.86	0	0	0	0	0	0	7
773182	0	31	166	27.54	.	1	0	0	0	0	0	0	0	.	0	0	0	0	276		0	385	0	0	2780	10	10	10	1	1	11.05	132	1.49	.	/	/	/	16	22	10.9	30.4	4.86	0	0	0	0	0	0	5
773198	0	27	163	27.9	.	1	0	0	0	0	1	0	0	.	0	0	0	0	279		0	300	0	0	3020	10	10	10	0	0	9.93	119	1.31	.	/	/	/	12	15	11	29.4	4.72	0	0	0	0	0	0	4
773200	0	33	159	25.90	.	5	3	0	0	0	0	0	0	.	0	0	0	0	280		0	585	0	0	3750	10	10	10	0	0	6.9	100	1.12	.	/	/	/	10.0	14.0	11.7	32.2	3.01	0	0	0	0	0	0	3
773204	0	37	159	22.15	.	2	0	3	0	0	0	0	0	.	0	0	0	0	260		0	350	0	0	2750	10	10	10	0	0	13.58	92.0	2.48	11.67	0.2	/	/	/	/	/	/	/	0	1	0	0	0	0	5
773242	0	29	167	20.80	.	2	0	1	0	0	0	0	0	.	0	0	0	0	274		0	275	0	0	3400	10	10	10	0	0	9.78	133	1.55	.	/	/	/	18	25.0	10.6	28.7	5.14	0	0	0	0	0	0	3
771532	0	39	156	19.44	.	4	1	0	0	0	1	0	0	.	0	0	1	1	245		3	485	0	0	2350	10	10	10	1	0	11.51	99	2.42	1733	0.072	/	/	/	/	10.9	24.5	4.2	0	1	0	1	0	0	13
771667	0	32	158	27.32	.	3	1	0	0	0	0	0	0	.	0	0	1	1	243		2	895	0	0	1670	10	10	10	1	0	8.44	110	1.41	162.7	0.47	2.15	/	11.0	16.0	10.9	29.1	4.79	0	9	0	1	0	1	22
772564	0	33	158	24.32	.	5	1	0	0	0	0	0	0	.	0	0	0	0	286		0	320	0	0	3500	10	10	10	0	0	10.78	117	1.22	.	/	/	/	14	23	10.9	28.3	3.48	0	0	0	0	0	0	5
773315	0	34	162.5	23.63	.	1	0	0	0	0	0	0	0	.	0	0	0	0	283		0	335	0	3	2720	10	10	10	1	1	11.0	113	1.94	0.072	9.42	/	/	10.0	10.0	11.1	26.9	4.05	0	1	0	0	0	0	4
773326	0	30	163.5	25.06	.	3	0	0	0	0	0	0	0	.	0	0	0	0	284		0	390	1	3	3000	8	10	10	1	1	9.53	134	1.82	4.67	0.072	/	/	11.0	19.0	10.8	27.3	3.46	0	1	0	0	0	0	4
773336	0	28	166	29.47	.	1	0	2	0	0	0	0	0	.	0	0	1	1	261		2	430	0	0	2850	10	10	10	0	0	22.18	125	1.11	0.29	0.210	/	/	17	25	12.5	31.8	4.42	0	2	0	0	0	0	6
773354	0	36	158	29.24	.	1	0	0	0	0	1	0	0	.	0	0	1	1	273		1	405	1	3	3100	8	10	10	1	1	7.58	133	1.4	39.35	0.093	/	/	31	33	10.3	26.8	4.75	0	9	0	0	0	0	5
773356	0	34	160	27.15	.	1	0	0	0	0	0	0	0	.	0	0	0	1	261		2	495	0	0	2900	10	10	10	0	0	8.49	124	1.25	.	/	/	/	15	23	11.2	29.3	5.82	0	1	0	0	0	0	10
773361	0	33	148	28.76	.	2	1	1	0	0	0	0	0	.	0	0	1	1	252		3	395	0	0	3270	10	10	10	1	0	7.48	132	1.32	.	/	1.22	4.86	13.0	15.0	12	31.6	5.14	0	1	0	0	0	0	8
773367	0	33	163	31.62	.	1	0	0	0	0	1	0	0	.	0	0	0	0	278		0	220	0	0	3100	10	10	10	0	0	6.94	117	1	15.94	0.072	/	/	12	16	10.3	31.4	3.94	0	1	0	0	0	0	5
615224	0	31	169	25.56	.	3	1	0	0	0	0	0	0	.	0	0	0	0	266		0	280	0	0	2950	10	10	10	0	0	9.36	124	1.5	.	/	1.99	/	16	19	17.1	29.2	4.35	0	0	0	0	0	0	4
773375	0	28	157	30.29	.	1	0	0	0	0	0	0	0	.	0	0	0	0	278		0	235	0	0	2630	10	10	10	0	0	9.94	141	1.54	.	/	/	/	27	26	10.9	28.8	4.75	0	0	0	0	0	0	4
601335	0	36	158	25.24	.	2	1	1、3、8	0	0	1	0	0	.	0	0	0	0	209		0	320	0	0	1420	9	10	10	1	1	18.78	119	2.50	7.28	0.072	/	/	17	20	10.6	28.8	5	0	1	0	1	0	0	5
773376	0	29	153	23.28	.	1	0	0	0	0	0	0	0	.	0	0	0	0	270		0	420	0	0	3030	10	10	10	0	0	8.23	112	1.34	.	/	/	/	13.0	19.0	10.8	29.9	3.94	0	0	0	0	0	0	4
773377	0	29	157	23.81	.	2	0	3	0	0	1	0	0	.	0	0	0	0	270		0	175	0	0	2840	10	10	10	0	0	15.96	124	2.02	1.73	0.027	/	/	13	17	10.1	30.1	4.37	0	0	0	0	0	0	3
703805	0	22	167	28.69	.	4	1	0	0	0	0	0	0	.	0	0	0	0	271		0	295	0	0	3440	10	10	10	0	0	19.56	128	0.82	.	/	/	/	15	18	11.3	33.2	3.78	0	0	0	0	0	0	3
773425	0	31	152	25.45	.	1	0	3	0	0	0	0	0	.	0	0	0	0	286		0	380	0	3	3370	10	10	10	0	0	10.81	110	1.55	.	/	/	/	12	15	11.1	27.1	5.58	0	0	0	0	0	0	5
773430	0	31	161	28.74	.	1	0	0	0	0	0	0	0	.	0	0	0	0	277		0	1295	1	3	3900	10	10	10	0	0	5.31	136	1.46	.	/	/	/	17	20	11.3	30.3	5.35	0	0	0	0	0	0	6
773456	0	32	158	25.64	.	6	2	0	0	0	0	0	0	.	0	0	1	1	262		2	370	0	0	2500	10	10	10	1	0	6.79	114	1.17	.	/	/	/	11	13	11.3	31.3	4.99	0	0	0	0	0	0	5
773467	0	32	159.5	28.38	.	1	0	3	0	0	0	0	0	.	0	0	0	0	277		0	325	0	0	2520	10	10	10	0	0	11.89	112	1.74	.	/	/	/	13	18	11.2	28.2	4.99	0	1	0	0	0	0	4
773486	0	32	150	32.89	.	1	0	0	0	0	1	0	0	.	0	0	0	0	279		0	435	0	0	3100	10	10	10	1	0	6.54	119	1.78	19.22	0.14	/	/	24	25	10.9	29.8	5.82	0	0	0	0	0	0	4
773492	0	38	163	27.10	.	2	1	4	0	0	1	0	0	.	0	0	1、2	1	280		2	605	0	0	3430	10	10	10	0	0	8.85	114	1.66	.	/	2.82	/	15	18	10.8	30	3.62	0	1	0	0	0	0	3
750899	0	35	160	35.16	.	4	1	4	0	0	0	0	0	.	0	0	1	0	279		0	345	0	1	3200	10	10	10	0	0	7.29	123	1.39	.	/	/	/	12	13	12	30.9	4.05	0	4	0	0	0	0	6
652131	0	29	165	25.1	.	2	1	3	0	0	0	0	0	.	0	0	0	0	279		0	375	0	0	3350	10	10	10	0	0	9.29	131	1.8	.	/	/	/	19	28	11	28.1	4.21	0	0	0	0	0	0	4
773519	0	24	167	26.82	.	1	0	0	0	0	0	0	0	.	0	0	0	1	286		3	395	0	0	3850	10	10	10	0	0	8.83	121	1.52	.	/	/	/	11.0	16.0	10.5	32.5	4.6	0	0	0	0	0	0	6
773540	0	28	161	25.85	.	1	0	0	0	0	1	0	0	.	0	0	0	0	275		0	410	0	0	3570	10	10	10	0	0	5.82	117	1.12	.	/	/	/	40	29	11.2	29.4	4.72	0	0	0	0	0	0	5
773539	0	29	160	23.43	.	1	0	3	0	0	0	0	0	.	0	0	0	0	280		0	395	0	3	3640	10	10	10	1	0	10.81	123	2.40	.	/	/	/	17	21	10.9	29.7	4.86	0	0	0	0	0	0	5
773610	0	32	161	24.69	.	1	0	0	0	0	0	0	0	.	0	0	0	0	278		0	275	0	0	2920	10	10	10	0	0	10.85	152	1.22	.	/	/	/	17	21	11	32	3.48	0	0	0	0	0	0	4
701329	0	29	164.5	25.50	.	2	0	0	0	0	0	0	0	.	0	0	0	0	282		0	335	0	0	3500	10	10	10	0	0	8.54	109	2.12	.	/	/	/	25.0	40.0	11.5	31.1	3.61	0	0	0	0	0	0	7
773650	0	30	151.5	35.52	.	1	0	7	0	0	0	0	0	.	0	0	1	1	267		2	395	0	0	2790	10	10	10	0	0	12.14	143	2.35	.	/	1.2	/	20	29	10.7	34.1	4.03	0	0	0	0	0	0	6
773654	0	36	160	28.90	.	1	0	2	0	0	0	0	0	.	0	0	1	1	288		2	395	0	1	3520	10	10	10	1	0	9.53	133	1.82	.	/	/	/	9.0	12.0	11.1	30.8	4.75	0	1	0	0	0	0	6
465570	0	38	162	19.43	.	6	2	0	0	0	0	0	0	.	0	0	1	1	239		2	1270	0	0	2280	10	10	10	1	0	6.94	114	1.19	.	/	2.99	5.81	26.0	37.0	11.5	26.6	4.48	0	1	0	0	0	0	43
773686	0	31	158	24.88	.	3	1	0	0	0	0	0	0	.	0	0	0	0	270		0	230	0	0	2920	10	10	10	0	0	12.15	123	1.9	.	/	/	/	10.0	17	11.5	27.3	6.36	0	1	0	0	0	0	3
773687	0	30	143	27.82	.	2	1	0	0	0	0	0	0	.	0	0	0	0	272		0	320	0	0	3090	10	10	10	0	0	7.88	133	1.83	.	/	/	/	15	19	12.1	32.2	5.14	0	0	0	0	0	0	3
773744	0	38	157	24.79	.	2	0	0	0	0	0	0	0	.	0	0	1	1	266		3	395	0	0	2950	10	10	10	0	0	9.77	112	2.07	.	/	/	/	183	169	11.1	34.7	3.48	0	0	0	0	0	0	5
773764	0	27	160	25.23	.	1	0	7	0	0	0	0	0	.	0	0	0	0	286		0	364	0	0	3510	10	10	10	0	0	7.72	149	1.75	.	/	/	/	13	22	10.6	31	4.26	0	1	0	0	0	0	4
470351	0	30	160	25.55	.	3	1	0	0	0	0	0	0	.	0	0	0	1	274		2	610	0	0	3000	10	10	10	0	0	5.63	113	1.61	.	/	/	/	12.0	19.0	11.1	35.5	3.7	0	0	0	0	0	0	5
773751	0	30	154.5	26.4	.	2	1	0	0	0	1	0	0	.	0	0	0	1	271		2	530	0	0	3580	10	10	10	0	0	11.25	92	1.38	.	/	/	/	11.0	22.0	11.4	30	3.23	0	1	0	0	0	0	5
773793	0	27	156.5	23.89	.	1	0	0	0	0	0	0	0	.	0	0	0	0	272		0	330	0	0	2500	10	10	10	0	0	12.80	116	2.70	.	/	/	/	11.0	19.0	10.5	30	5.82	0	1	0	0	0	0	4
717291	0	31	163	27.48	.	3	1	0	0	0	0	0	0	.	0	0	0	0	274		0	275	0	0	2500	10	10	10	0	0	11.72	119	2.18	.	/	/	/	16.0	/	10.2	30.4	4.12	0	0	0	0	0	0	3
712635	0	35	168.5	20.22	.	2	1	0	0	0	0	0	0	.	0	0	0	0	276		0	175	0	1	2520	10	10	10	1	0	6.37	124	1.00	.	/	/	/	19.0	28.0	10.2	33	3.78	0	0	0	0	0	0	3
773841	0	37	166	26.52	.	2	1	0	0	0	0	0	0	.	0	0	0	0	271		0	695	0	0	3100	10	10	10	0	0	8.45	104	1.26	7.65	0.091	/	/	9.0	17.0	10.9	29.4	3.78	0	0	0	0	0	0	4
633495	0	33	150	30.27	.	6	2	0	0	0	1	0	0	.	0	0	1	1	269		2	495	0	0	2830	10	10	10	0	0	7.11	120	2.19	.	/	/	/	12.0	13.0	9.9	28.1	4.6	0	0	0	0	0	0	4
773867	0	31	154.4	22.18	.	3	2	0	0	0	0	0	0	.	0	0	1	1	261		2	497	0	0	3150	10	10	10	0	0	6.51	114	1.44	.	/	/	/	21.0	24.0	11.4	33.5	3.96	0	1	0	0	0	0	5
645609	0	31	151	25.13	.	3	0	0	0	0	0	0	0	.	0	0	0	1	273		2	470	0	0	3950	10	10	10	0	0	6.53	117	1.38	.	/	/	/	18	22	11.3	33.5	4.48	0	1	0	0	0	0	6
773913	0	23	161	21.99	.	1	0	0	0	0	0	0	0	.	0	0	0	0	278		0	370	0	3	2750	10	10	10	0	0	11.09	120	1.37	.	/	/	/	15.0	22.0	11.3	41.5	3.78	0	1	0	0	0	0	4
773920	0	34	156	23.09	.	1	0	0	0	0	0	0	0	.	0	0	0	0	281		0	370	0	0	2920	10	10	10	0	0	6.95	127	1.06	.	/	/	/	13	15	10.8	33.2	3.18	0	0	0	0	0	0	4
659516	0	46	168	30.01	.	5	2	0	0	0	0	0	0	.	0	0	1、2	0	267		0	300	0	0	3100	10	10	10	0	0	11.60	145	2.55	.	/	/	/	15	21	10.7	29.5	4.86	0	0	0	0	0	0	6
773922	0	32	153	21.36	.	1	0	4	0	0	0	0	0	.	0	0	0	0	287		0	330	0	0	3260	10	10	10	0	0	6.9	124	1.31	.	/	/	/	15	22	10.5	31	4.72	0	0	0	0	0	0	5
773911	0	43	160	33.40	.	3	2	0	0	0	0	0	0	.	0	0	1	0	261		0	350	0	0	2600	10	10	10	0	0	12.59	103	1.95	.	/	/	/	13.0	67	12.1	26.9	5.02	0	0	0	0	0	0	8
773928	0	30	159	25.28	.	1	0	0	0	0	0	0	0	.	0	0	0	0	286		0	345	0	3	3000	10	10	10	0	0	9.66	111	2.31	.	/	/	/	13.0	20.0	10.8	27.7	3.61	0	0	0	0	0	0	5
773938	0	28	159	25.12	.	1	0	6	0	0	0	0	0	.	0	0	0	0	279		0	355	0	0	3200	10	10	10	0	0	10.70	128	1.91	.	/	/	/	16.0	25.0	11.3	29.2	3.87	0	0	0	0	0	0	4
773950	0	35	170	28.79	.	2	0	0	0	0	0	0	0	.	0	0	0	0	280		0	275	0	0	3560	10	10	10	0	0	12.94	131	2.29	.	/	/	/	12	18	10.4	29.7	4.15	0	0	0	0	0	0	5
451308	0	33	155	21.31	.	2	1	0	0	0	0	0	0	.	0	0	0	0	283		0	350	0	2	3500	10	10	10	0	0	13.18	133	1.67	.	/	/	/	14	16	11.1	31.5	3.96	0	0	0	0	0	0	3
773962	0	35	154	27.41	.	3	1	0	0	0	1	0	0	.	0	0	0	0	272		0	340	0	0	3140	10	10	10	0	0	7.36	112	1.11	.	/	/	/	11.0	17.0	10.9	28.2	4.99	0	0	0	0	0	0	3
633101	0	36	160	29.30	.	2	1	0	0	0	0	0	0	.	0	0	0	0	285		0	295	0	0	3480	10	10	10	0	0	11.07	105	2.27	.	/	/	/	11.0	11.0	10.9	28.4	4.37	0	1	0	0	0	0	3
779867	0	30	153.5	31.36	3	3	1	0	0	0	0	0	0	.	0	0	0	1	259		2	410	0	0	3270	10	10	10	0	0	10.88	105	1.96	.	/	/	/	14	17	11.1	28.1	4.26	0	0	0	0	0	0	4
711836	0	26	157	25.48	.	4	1	0	0	0	0	0	0	.	0	0	0	0	273		0	395	0	0	3400	10	10	10	0	0	8.24	135	2.44	.	/	/	/	18.0	19.0	10.6	28.6	4.37	0	4	0	0	0	0	5
769306	0	40	163	28.19	.	2	1	0	0	0	0	0	0	.	0	0	1	1	272		2	435	0	0	4150	10	10	10	0	0	9.29	138	1.95	.	/	/	/	33	42	11.2	29.9	5.84	0	0	0	0	0	0	5
772399	0	24	160	24.14	.	2	1	0	0	0	0	0	0	.	0	0	0	1	270		2	400	0	0	3130	10	10	10	0	0	6.99	101	1.6	.	/	/	/	10.0	17.0	11.5	28.1	4.23	0	1	0	0	0	0	5
762613	0	31	163	36.50	.	2	0	0	0	0	1	0	0	.	0	0	1	1	250		2	520	0	0	2580	10	10	10	1	0	11.74	130	1.62	5.35	0.072	1.07	1.32	14.0	15.0	11	28	4.8	0	1	0	0	0	0	4
424153	0	37	162	26.86	.	4	1	4	0	0	0	0	0	.	0	0	0	1	266		2	425	0	0	3450	10	10	10	1	0	7.33	98	2.12	.	/	/	/	11.0	15.8	11.2	32.2	2.61	0	1	0	0	0	0	5
772613	0	31	175	25.21	.	2	0	0	0	0	0	0	0	.	0	0	0	0	276		0	250	0	0	3230	10	10	10	0	0	7.75	126	1.63	.	/	/	/	13.0	13.0	10.8	30.8	4.79	0	1	0	0	0	0	4
687401	0	36	150	24.71	.	2	1	1、4	0	0	0	0	0	.	0	0	1	1	274		2	435	0	0	3120	10	10	10	0	0	7.07	138	1.22	.	/	/	/	21	24	12.2	33.5	4.31	0	1、13	0	0	0	0	5
771187	0	39	162.5	28.02	.	3	1	0	0	0	0	0	0	.	0	0	1	1	270		2	595	0	0	3300	10	10	10	0	0	9.17	120	1.43	123.88	0.12	/	/	13	13	11	29.9	4.93	0	0	0	0	0	0	6
772430	0	29	166.5	27.2	.	5	1	0	0	0	0	0	0	.	0	0	0	1	263		2	400	0	0	2880	10	10	10	1	0	10.42	122	1.75	.	/	/	/	16.0	20.0	10.7	28.4	5.62	0	0	0	0	0	0	5
771343	0	36	153	25.20	.	2	1	0	0	0	0	0	0	.	0	0	1	1	273		2	295	0	0	3900	8	10	10	0	0	7.33	135	1.46	.	/	/	/	28	26.0	21.2	30.2	3.91	0	1	0	0	0	0	4
772665	0	31	165	20.94	.	2	1	0	0	0	0	0	0	.	0	0	0	0	271		0	275	0	0	3150	10	10	10	0	0	11.43	129	1.26	.	/	/	/	10.0	18.0	10.9	28.4	5.82	0	1	0	0	0	0	4
371087	0	34	158	25.2	.	2	1	0	0	0	1	0	0	.	0	0	0	0	275		0	280	0	0	2850	10	10	10	0	0	6.75	123	1.71	3.88	0.130	/	/	15.0	18.0	11.3	32.1	4.12	0	1	0	0	0	0	3
781030	0	38	163.5	25.1	3	5	2	0	0	0	0	0	0	.	0	1	1	1	238		2	480	0	0	1880	9	10	10	1	0	5.1	129	0.98	17.71	0.73	2.11	3.65	21.3	29	12.1	39	4.32	0	1	0	1	0	1	17
257834	0	40	156	27.6	2	3	1	0	0	0	0	0	0	.	0	0	1	1	253		2	390	0	0	2940	10	10	10	1	0	8.71	118	1.09	.	/	/	/	13	18	11.8	28.1	6.36	0	0	0	0	0	0	6
713645	1	34	168	29.69	2	4	0	0	0	0	1	1	6	39.7	1	0	1	1	270	0	2	515	1	0	3980	8	10	10	1	0	13.95	76	0.79	172.68	2.39	5.18	2.95	61	79	10.8	28.3	4.48	1	9、11	1	0	0	1	16
779212	1	32	163	28.23	0	1	0	0	0	0	1	1	1	38.4	0	0	0	0	271	12	0	420	0	0	2900	10	10	10	0	0	7.12	129	1.26	1.97	0.17	3.21	.	34	32	9.9	29.7	5.35	0	1	0	0	0	0	4
742651	1	36	154.5	32.17	2	3	1	1、7	0	0	0	1	3	38.8	1	0	1	0	265	8	0	320	0	2	3350	10	10	10	1	1	6.36	117	0.83	102.07	1.74	.	.	20	35	10.5	39.3	4.52	1	2、9、12	1	1	1	0	10
779134	1	29	158	33.37	2	2	1	0	0	0	0	1	1	39.3	0	0	1	1	240	12	2	475	0	0	2050	10	10	10	1	0	9.6	130	1.25	2.92	0.12	0.85	.	26	31	10	44	3.13	0	1、13、9、8	0	1	0	0	16
778773	1	29	163	34.3	3	2	0	7	0	0	0	1	1	39	0	0	0	0	277	5	0	865	0	1	3900	10	10	10	1	0	8.43	115	0.34	18.18	0.62	.	7.49	18	31	11.7	32.2	3.87	0	4	0	1	0	0	9
409572	1	40	152	24.23	2	1	0	1、2、7	0	0	0	1	2	37.5	0	0	1	1	264	7	2	490	0	0	3000	10	10	10	0	0	11.9	94	1.32	.	.	2.21	0.83	34	39	9.5	33.6	5.58	0	1	0	0	0	0	5
779163	1	34	168	27.81	2	2	0	7	0	0	0	0	0	.	0	0	1	1	272	13	1	390	0	0	3340	10	10	10	1	0	8.01	127	2.23	5.08	0.42	3.38	.	286.1	163	10.6	31.3	4.37	0	1、13、2	0	0	0	0	7
779236	1	37	159	24.1	.	4	1	1、4	0	0	0	0	0	.	0	0	1、2	1	266	15	2	390	0	0	3470	10	10	10	1	0	7.74	120	1.26	.	.	1.98	.	29	26	11.7	29.2	5	0	1	0	1	0	0	5
779108	1	25	152.5	23.43	3	1	0	0	0	0	1	1	1	38.6	0	0	0	0	267	15	0	375	0	0	2750	10	10	10	0	0	6.78	117	1.44	3.23	0.02	.	.	19	22	10.6	31.5	4.03	0	1	0	0	0	0	4
638642	1	29	162.5	29.9	2	2	1	3、7	0	0	0	1	1	40	0	0	1	1	259	8	2	490	0	0	3720	10	10	10	1	0	5.15	131	1.16	.	.	3.13	.	221	134	11.1	29.2	6.98	0	1	0	1	0	0	8
779402	1	26	164	25.39	3	1	0	0	0	0	1	1	1	38.5	0	0	0	1	275	16	2	600	0	0	3310	10	10	10	0	0	10.47	129	1.15	.	.	.	.	17	15	11.9	27.9	5.58	0	1	0	1	0	0	5
223497	1	37	160	24.6	3	2	1	0	0	0	0	1	1	38	0	0	1	1	271	15	2	415	0	0	2900	10	10	10	0	0	8.9	126	1.88	.	.	.	.	14	17	11.9	31.3	4.87	0	1	0	0	0	0	5
671207	1	35	160	27.34	.	2	1	0	0	0	0	1	1	37.8	0	0	0	1	275	0	1	260	1	0	3760	10	10	10	1	0	6.61	126	0.73	16.37	0.05	2.92	.	13	22	10.5	27.5	4.31	0	1	0	0	0	0	3
671013	1	23	160	24.41	.	1	0	0	0	0	0	1	1	37.8	0	0	0	0	273	1	0	290	0	0	3100	10	10	10	0	0	10.89	116	1	.	0.05	2.335	.	18	23	11.4	29	4.44	0	0	0	0	0	0	2
671767	1	29	161	24.4	.	1	0	0	0	0	0	0	0	.	0	0	0	1	285	1	1	310	1	0	3300	10	10	10	0	0	8.48	144	1.47	.	.	0.692	.	19	26	9.9	35.2	3.87	0	1	0	0	0	0	4
642398	1	31	160.5	28.22	.	1	0	1、6、7	0	0	0	0	0	.	0	0	1	1	260	5	2	340	0	0	2910	10	10	10	0	0	7.53	113	1.25	.	.	1.085	.	18	31	9.9	28.4	3.35	0	1	0	1	0	0	8
671168	1	34	162	25.53	.	1	0	3	0	0	0	1	0	39.1	0	0	0	1	279	1	1	260	1	0	3470	10	10	10	0	0	9.5	114	0.5	24.6	0.1	1.997	.	6	12	9.2	27	5	0	1、6	0	0	0	0	6
671755	1	29	155	27.47	.	1	0	0	0	0	0	0	0	.	0	0	0	0	281	2	0	350	0	0	3690	10	10	10	0	0	6.8	130	0.96	.	.	0.388	.	9	16	9.8	28	4.37	0	0	0	1	0	0	4
587123	1	29	160	27.73	.	3	2	1	0	0	0	0	0	.	0	0	0	0	280	25	0	870	1	0	4330	10	10	10	0	0	7.1	108	0.6	6.41	0.07	1.353	.	5	14	9.8	24.3	3.39	0	0	0	0	0	0	2
667273	1	30	151	23.77	.	1	0	0	0	0	0	0	0	.	0	0	0	0	277	0	0	290	1	0	2890	10	10	10	0	0	4.88	139	0.83	7.78	0.08	0.904	.	12	24	9.5	31.9	4.37	0	0	0	0	0	0	3
671696	1	26	157	20.57	.	1	0	0	0	0	0	1	2	39	0	0	0	0	282	2	0	310	1	0	3290	10	10	10	0	0	6.81	126	0.5	.	.	2.616	.	9	22	10.8	30.2	4.25	0	0	0	0	0	0	5
671775	1	32	155	25.22	.	1	0	1	0	0	1	1	2	38.3	0	0	0	0	274	9	0	340	0	0	2660	10	10	10	0	0	4.62	131	0.89	.	.	1.756	.	66	38	10.2	32.1	4.25	0	0	0	0	0	0	6
686727	1	39	159	33	3	4	2	0	0	0	0	1	2	39	0	0	0	1	275	16	2	400	0	0	3280	10	10	10	0	0	7.93	122	1.19	.	.	.	.	14	17	11.3	28.6	4.87	0	1	0	0	0	0	5
779620	1	33	162	25.1	2	2	1	8	0	0	0	1	1	38.2	0	0	0	1	270	11	2	395	1	0	2980	10	10	10	1	0	10.66	122	1.59	.	.	.	.	34	41	11.9	30.5	5.41	0	4	0	0	0	0	5
745667	1	28	169.5	28.6	3	2	0	0	0	0	0	1	1	39	0	0	1、2	1	268	9	1	900	1	0	3050	10	10	10	1	0	7.93	111	18.1	.	.	1.49	.	22	21	11	27	3.86	0	1	0	0	0	0	4
779640	1	31	163	28.5	2	1	0	6	0	0	1	1	3	39.3	0	0	0	0	260	22	0	360	0	0	2860	10	10	10	0	0	14.04	110	1.85	2.12	0.07	.	.	11	16	11.3	32.1	4.41	0	0	0	0	0	0	6
779638	1	25	165	23.1	3	1	0	8	0	0	0	1	1	38	0	0	0	0	279	15	0	365	0	0	3190	10	10	10	0	0	12.7	129	2.09	.	.	.	.	13	17	11.6	30.2	5.82	0	0	0	0	0	0	4
779650	1	32	182	26	0	2	0	0	0	0	0	1	1	37.2	0	0	1	0	274	22	0	552	0	4	2720	10	10	10	1	0	7.82	118	1.63	7.33	0.03	.	.	18	14	11.3	26.1	5.8	0	4	0	0	0	0	3
776407	1	34	161	26.1	2	1	0	6、7	0	0	0	1	3	38.5	0	0	1	1	270	25	2	400	0	2	3650	10	10	10	1	0	6.02	108	1.43	.	.	.	.	43	30	10.6	26.9	4.72	0	1	0	0	0	0	4
779652	1	30	161	30.9	0	1	0	0	0	0	1	1	1	38.5	0	0	0	1	275	16	3	390	0	0	3640	10	10	10	0	0	9.04	134	1.36	2.85	0.03	.	.	14	19	10.9	26.9	4.72	0	0	0	0	0	0	5
669428	1	35	155	30.55	.	2	1	1、7	0	0	1	1	2	39	0	0	1	1	236	2	1	235	1	0	2390	8	10	10	1	0	5.02	90	0.87	24.84	0.15	1.353	.	55	52	11.1	27.8	3.98	0	1	0	1	0	0	4
636602	1	36	162	28.58	.	1	0	8	0	0	1	0	0	.	0	0	1	1	276	1	1	360	1	0	3760	10	10	10	0	0	6.17	104	0.64	.	.	0.688	.	8	15	11.1	27.4	3.55	0	1、3	0	0	0	0	6
671597	1	25	168	23.53	.	1	0	7	0	0	0	1	2	38.9	0	0	0	1	248	5	2	380	1	0	2700	10	10	10	0	0	8.89	110	0.31	13.17	.	0.854	.	18	24	10.7	26.5	4.57	0	1	0	0	0	0	8
671181	1	34	163	21.34	.	1	0	1、7	0	0	0	0	0	.	0	0	0	0	272	0	0	340	0	0	3520	10	10	10	0	0	6.58	129	0.8	.	.	1.254	.	17	30	10	27.7	4.5	0	0	0	0	0	0	3
663839	1	21	163	24.37	.	1	0	3、7	0	0	0	1	2	38.1	0	0	1	1	257	2	2	240	0	0	2550	10	10	10	0	0	6.26	129	1.32	.	.	0.884	.	15	31	10.8	30.4	4.57	0	1	0	0	0	0	8
671695	1	35	172	23.66	.	1	0	0	0	0	1	1	3	38.1	0	0	0	0	290	17	0	400	0	1	3300	10	10	10	0	0	6.85	120	0.43	.	.	1.157	.	8	18	12.2	31.1	3.82	0	4	0	0	0	0	10
635853	1	33	163	25.22	.	3	2	0	0	0	0	1	1	37.6	0	0	0	1	226	3	1	260	1	0	2020	10	10	10	1	0	9.66	116	0.87	7.27	0.11	2.408	.	13	21	10.7	34.9	3.64	0	1	0	1	0	0	7
671029	1	37	155	28.72	.	2	0	1	0	0	0	1	1	38.2	0	0	1	1	240	1	1	285	1	0	2340	10	10	10	1	0	8.56	100	0.55	15.06	0.06	.	.	.	.	.	.	.	0	1、6	0	0	0	0	4
510294	1	32	155	23.39	.	2	1	0	0	0	1	1	2	39	0	0	0	0	278	6	0	220	0	0	3020	10	10	10	0	0	5.3	113	1.39	.	.	0.296	.	9	20	9.9	33.4	3.24	0	0	0	0	0	0	2
671184	1	25	158	21.03	.	1	0	0	0	0	0	1	1	37.8	0	0	0	1	271	2	1	240	1	0	2760	10	10	10	0	0	9.99	121	1.23	.	.	0.847	.	16	22	11	30.3	4.03	0	1	0	0	0	0	4
653873	1	33	159	29.67	.	4	1	0	0	0	0	1	2	38.7	0	0	0	1	296	27	1	230	1	1	3330	10	10	10	1	0	8.98	114	1.75	.	0.06	0.564	.	16	20	10.7	27.8	3.59	0	1	0	0	0	0	3
599697	1	29	158	30.48	.	2	1	1	0	0	0	1	2	38.5	0	0	0	1	253	0	1	230	1	0	3260	8	10	10	0	0	13.8	136	0.33	4.99	0.06	2.26	.	20	29	11.3	28.4	4.7	0	1	0	1	0	0	4
779084	1	29	160.5	26.3	.	3	0	2	0	0	0	1	2	.	0	0	0	0	281	3	0	310	0	0	2930	10	10	10	0	0	16.39	134	1.8	.	.	1.27	.	13	11	11.9	31.4	5	0	0	0	0	0	0	1
778382	1	31	158	29.2	.	2	1	1、8	0	0	0	1	1	38.7	0	0	0	1	267	0	1、2	480	1	0	2910	10	10	10	1	0	7.65	109	0.17	8.26	0.1	.	.	15	21	11.4	29.5	4.6	0	4	0	0	0	0	3
778448	1	23	156.5	31.8	.	1	0	0	0	0	0	0	0	.	0	0	0	1	287	1	1	420	0	3	3250	10	10	10	1	0	10.52	95	0.16	57.22	0.17	7.4	.	14	18	10.5	29.7	3.78	0	1	0	0	0	0	5
778454	1	36	153	27.6	.	1	0	0	0	0	0	1	2	38.8	0	0	1	1	274	37	3	545	0	0	3700	10	10	10	1	0	9.63	108	0.62	17.9	0.29	1.1	.	17	20	11.5	30.9	5.14	0	1	0	0	0	0	6
414846	1	33	150	22.4	.	2	1	0	0	0	0	1	2	38.5	0	0	0	0	271	56	0	290	0	0	2820	10	10	10	0	0	12.84	109	0.43	12.44	0.2	4.64	.	19	23	11.9	32.5	4.41	0	0	0	1	0	0	3
778672	1	34	162	32.8	.	3	1	0	0	0	0	1	5	39	0	0	0	1	271	0	2	475	0	0	3430	10	10	10	1	0	8.9	105	0.61	69.44	0.72	.	.	15	27	11.4	30.6	4.48	0	1	0	0	0	0	5
712965	1	31	163.5	27.3	.	2	1	0	0	0	0	1	2	37.8	0	0	0	0	281	2	0	375	0	0	3400	10	10	10	0	0	6.7	117	1.59	6.2	0.07	.	.	19	23	10.9	32	3.54	0	0	0	0	0	0	4
703710	1	38	163.5	31	.	5	1	4	0	0	0	1	3	39.6	0	0	1、2	1	266	-1	2	360	0	0	3500	10	10	10	0	0	6.8	120	0.53	22.46	0.15	.	1.21	15	20	10.7	28.1	5.35	0	1	0	1	0	0	4
719558	1	28	153.5	22.5	.	3	1	7	0	0	0	0	0	.	0	0	1、2	0	269	7	0	330	0	0	3100	10	10	10	0	0	14.03	115	1.02	4.47	0.21	1.05	.	51	40	11.2	32.5	5.58	0	0	0	0	0	0	4
770297	1	28	164	23.2	.	2	0	0	0	0	0	1	2	38.3	0	0	0	1	270	3	1、2	360	1	1	3700	10	10	10	1	0	9.82	113	0.93	39.78	0.11	.	.	23	36	11.5	34.7	3.7	0	1	0	0	0	0	4
759345	1	29	160	32	.	4	1	1	0	0	0	1	3	38.6	0	0	0	1	259	11	3	525	0	0	2610	10	10	10	1	0	11.2	105	13.2	25.95	0.15	2.96	.	18	25	11.8	30.3	5.1413	0	1	0	0	0	0	13
778591	1	29	/	/	.	2	2	2	0	0	0	1	1	36.8	0	0	0	0	214	0	0	.	0	0	1400	.	.	.	1	0	7.17	110	0.63	16.08	0.06	2.6	.	22	44	12	36.5	3.87	0	1、2	0	0	0	0	7
778532	1	32	167	24	2	1	0	6	0	0	0	1	2	38.4	0	0	1、2	1	277	25	3	380	0	0	3530	10	10	10	0	0	11.63	118	1.67	.	.	1.65	.	14	19	10	28.8	4.72	0	1	0	1	0	0	6
454779	1	35	166.5	32.1	.	3	2	0	0	0	0	1	1	38.3	0	0	0	0	280	2	0	420	0	0	3000	10	10	10	0	0	6.02	90	1.28	34.27	0.2	.	.	29	59	12.5	34.5	3.61	0	0	0	0	0	0	5
439538	1	25	160	32.8	.	1	0	0	0	0	1	1	0	38	0	0	0	0	271	8	0	395	1	0	3000	10	10	10	0	0	10.76	127	2.44	0.81	0.15	.	.	116	81	11.3	31.9	3.46	0	0	0	0	0	0	5
719443	1	30	164	23.2	.	2	0	7	0	0	0	1	1	38.5	0	0	0	1	283	16	2	483	1	0	3190	10	10	10	0	0	5.59	149	1.49	.	.	.	.	20	23	11.1	42	4.15	0	0	0	0	0	0	5
746306	1	39	154	27.4	.	1	0	1、2、3	0	0	0	1	2	38.5	0	0	1	1	262	11	2	375	0	0	2650	10	10	10	0	0	.	.	.	3.73	0.16	.	.	.	.	.	.	.	0	0	0	0	0	0	4
778797	1	34	157	21.9	.	1	0	1、6	0	0	0	1	1	38.3	0	1	0	1	246	3	2	555	0	0	2880	10	10	10	1	0	4.41	89	0.65	.	.	5.25	.	22	71	10.7	35.7	2.34	0	1	0	0	0	0	7
412409	1	38	163	32.4	.	2	1	7	0	0	0	1	3	38.3	0	0	0	1	271	1	2	400	0	0	3100	10	10	10	1	0	12.72	91	0.24	19.91	0.1	2.04	.	18	22	12.6	29	5.14	0	1	0	0	0	0	5
777095	1	28	155	33.9	.	3	1	3	0	0	0	1	1	38.2	0	0	0	1	254	1	1	410	1	0	2100	10	10	10	1	0	9.58	115	2.03	.	.	.	.	41	57	11.8	31.6	4.05	0	2	0	0	0	0	4
778676	1	29	155	23.5	.	1	0	6	0	0	1	1	2	37.8	0	0	0	0	280	38	0	370	0	0	3330	10	10	10	0	0	11.63	111	1.76	2.49	0.04	.	.	13	18	10.9	30.9	5.82	0	1	0	0	0	0	4
778312	1	33	162	21.3	.	2	1	0	0	0	0	1	1	37.8	0	0	0	1	271	1	1、2	410	1	0	3060	10	10	10	1	0	14.2	112	1.37	8.23	0.15	5.25	.	24	32	11	28.9	3.86	0	1	0	0	0	0	4
734279	1	36	142	30.3	.	4	0	4、8	0	0	0	1	5	39	0	0	1、2	1	266	0	2	3150	0	0	3150	10	10	10	0	0	14.15	122	0.99	.	.	1.15	.	15	18	11.3	29.1	5.35	0	1	0	0	0	0	4
778538	1	34	158	24	.	1	0	0	0	0	1	1	2	38	1	0	0	0	231	-1	0	605	0	0	1490	10	10	10	1	0	11.11	87	1.25	2.1	0.17	.	.	23	28	10.9	26.2	3.7	1	1、13	0	1	1	0	7
778708	1	34	157	29	.	3	0	4、6	0	0	0	1	2	38	0	0	1、2	1	269	3	1	485	1	0	3500	10	10	10	0	0	9.56	87	1.45	41.56	0.09	1.72	.	13	18	11	37.8	4.6	0	1	0	0	0	0	5
778599	1	29	161	22.9	.	1	0	3	0	0	0	1	1	39	0	0	0	1	284	3	1、2	465	1	3	3450	10	10	10	1	0	9.53	124	0.31	20.89	0.38	.	.	12	18	10.6	35.2	3.87	0	1、2	0	0	0	0	6
778562	1	28	153	23.5	.	1	1	1、6	0	0	0	1	1	37.8	0	0	1	1	279	-2	1	390	1	0	2800	10	10	10	1	0	9.06	107	13.8	60.38	0.25	.	.	16	21	10	28	4.52	0	1	0	0	0	0	6
778629	1	27	159	30.1	.	1	0	7、8	0	0	0	1	1	37.9	0	0	1	1	283	0	3	370	0	0	3850	10	10	10	0	0	9.15	115	0.71	.	.	.	8.37	21	34	16	29.4	3.54	0	1	0	0	0	0	5
778713	1	35	165	25	.	3	1	0	0	0	0	1	2	38.5	0	0	0	1	260	2	3	595	0	0	3270	10	10	10	1	0	8.11	106	1.54	.	.	2.03	.	16	28	11.4	36.4	4.48	0	1	0	0	0	0	4
778395	1	31	159	26.9	.	4	0	5	0	0	0	1	1	37.5	0	0	1、2	1	280	1	1	415	1	3	3900	10	10	10	1	1	8.55	94	0.32	25.46	0.21	.	.	68	57	11.1	32.5	4.87	0	1	0	0	0	0	3
695850	1	31	162.5	31	.	3	0	3	0	0	0	1	1	39	0	0	1	1	277	0	1	500	1	3	3970	10	10	10	1	0	10.04	123	5.7	36.19	19	1.4	.	16	24	11.1	34.8	4.26	0	1	0	0	0	0	3
778212	1	25	160	23	.	1	0	0	0	0	1	1	1	37.5	0	0	0	0	281	3	0	475	1	2	3250	10	10	10	0	0	9.91	129	0.96	13.85	0.12	2.87	.	17	23	11.8	33.2	5.14	0	0	0	0	0	0	2
779432	1	34	156	27.6	3	1	0	7	0	0	0	1	2	37.5	0	0	0	0	276	15	0	320	0	0	3000	10	10	10	0	0	14.43	108	1.89	.	.	.	.	14	25	10.7	29	6.08	0	0	0	0	0	0	4
779713	1	35	155	36.1	3	1	0	7	0	0	0	1	2	39	0	0	1	1	268	30	2	500	0	0	2300	10	10	10	1	0	7.51	117	1.4	.	.	2.27	.	33	25	9.9	29.4	5.14	0	1	0	0	0	0	4
779696	1	29	166	26.67	2	1	0	0	0	0	0	1	1	38.5	0	0	0	0	272	10	0	195	0	0	2930	10	10	10	0	0	9.39	129	1:94	.	.	.	.	16	18	10.3	26.8	4.48	0	0	0	0	0	0	4
760000	1	33	163	23.7	0	2	0	2	0	0	0	1	2	37.8	0	0	0	1	279	20	3	595	0	2	3320	10	10	10	0	0	9.28	116	0.66	.	.	.	.	53	36	9.8	30.1	2.9	0	1	0	0	0	0	5
779740	1	29	164	22.7	3	1	0	7	0	0	0	1	2	39	0	0	0	0	271	12	0	330	0	0	2880	10	10	10	0	0	12.34	107	1.82	.	.	.	.	41.9	.	10	33.1	5.82	0	0	0	0	0	0	2
779769	1	35	155	23.93	3	4	1	0	0	0	0	1	1	38.3	0	0	0	1	269	24	2	400	0	0	3260	10	10	10	0	0	8.82	131	1.43	.	.	.	.	15	18	11	29.3	5.58	0	1	0	0	0	0	6
779802	1	32	167	26.89	2	1	0	7	0	0	0	1	1	38.5	0	0	0	0	268	19	0	390	0	0	2780	10	10	10	0	0	7.97	128	1.12	.	.	.	.	33	21	10.7	29.4	7.4	0	0	0	0	0	0	4
779805	1	32	160	26.8	0	3	1	0	0	0	0	0	0	.	0	0	0	0	269	25	0	360	0	0	3120	10	10	10	0	0	8.61	114	1.59	.	.	.	.	10	19	11.1	28.4	4.03	0	0	0	0	0	0	8
248142	1	38	163	32.86	2	2	0	1	0	0	0	0	0	.	0	0	0	1	268	17	2	1095	0	0	3450	10	10	10	0	0	10.83	125	2.13	.	.	.	.	11	14	10.9	29.8	3.78	0	1	0	0	0	0	6
779804	1	33	155	29.14	3	4	2	0	0	0	0	1	2	38.3	0	0	0	0	269	10	0	305	0	0	2930	10	10	10	0	0	8.91	130	1.78	.	.	.	.	17	14	10.4	31	3.23	0	1	0	0	0	0	4
779820	1	42	153	26.49	3	7	0	1	0	0	0	1	2	37.5	0	0	1	1	271	10	3	385	0	0	3350	10	10	10	1	0	9.83	110	1.48	.	.	1.41	.	45	33	9.9	29.1	4.99	0	1	0	0	0	0	5
718163	1	28	160	38.13	2	2	0	0	0	0	0	1	1	38.8	0	0	0	1	283	17	3	395	0	0	3050	10	10	10	0	0	12.19	110	1.37	.	.	.	.	14	17	11.2	31	5	0	1	0	0	0	0	6
721024	1	28	157.5	29.39	0	4	1	0	0	0	0	1	1	38	0	0	0	0	282	27	0	910	0	0	3900	10	10	10	0	0	10.6	120	1.26	.	.	4.79	.	12	16	10.5	27.9	3.13	0	0	0	0	0	0	4
779849	1	32	151.5	27.88	3	1	0	0	0	0	0	1	2	37.5	0	0	0	0	281	20	0	655	0	0	2930	10	10	10	0	0	8.78	143	1.52	.	.	.	.	11	18	10.5	29.1	4.86	0	0	0	0	0	0	5
779873	1	25	144	25.56	3	1	0	0	0	0	0	0	0	.	0	0	0	1	264	27	2	425	0	0	3070	10	10	10	0	0	9.85	125	1.51	.	.	.	.	18	22	978	28.8	4.26	0	1	0	0	0	0	5
779875	1	29	169	23.98	3	1	0	0	0	0	0	1	1	38.2	0	0	0	0	274	20	0	375	0	0	2800	10	10	10	0	0	9.86	122	1.6	.	.	2.22	.	14	16	10.7	31.5	3.7	0	0	0	0	0	0	4
779856	1	24	162	24.2	2	1	0	0	0	0	1	1	1	38.3	0	0	0	0	268	16	0	315	0	1	2670	10	10	10	0	0	7.04	113	1.53	1.8	0.05	.	.	15	16	10.8	28.4	4.87	0	0	0	0	0	0	5
779879	1	39	150	28	2	3	1	1	0	0	0	1	1	38.8	0	0	0	0	268	23	0	340	0	1	2800	10	10	10	0	0	7.61	104	1.9	1.01	0.39	1.99	.	14	19	10.1	32.8	3.78	0	0	0	0	0	0	3
470600	1	33	163	27.85	3	3	1	1	0	0	0	1	1	38.8	0	0	0	0	273	18	0	315	0	0	3190	10	10	10	1	0	9.67	132	1.31	.	.	.	.	15	18	10.8	30.6	3.94	0	0	0	0	0	0	3
620352	1	34	159	23.62	3	2	1	0	0	0	0	1	1	38	0	0	0	1	268	16	2	600	0	0	2480	10	10	10	1	0	6.51	85	1.64	.	.	.	.	8	13	11.2	30.9	3.26	0	1	0	0	0	0	5
300900	1	35	162	24.7	0	5	2	1	0	0	0	1	2	37.9	0	0	0	1	266	12	2	415	0	0	3460	10	10	10	0	0	9.65	118	7.03	.	.	.	.	14	20	11.6	29.1	4.03	0	1	0	0	0	0	5
779976	1	26	154	21.88	1	2	0	7	0	0	0	0	0	.	0	0	0	1	266	28	3	355	0	0	3020	10	10	10	0	0	4.15	115	1.1	.	.	1.54	.	310	54	10.8	28.7	6.66	0	1	0	0	0	0	3
779972	1	44	153	33.15	2	2	0	0	0	0	0	1	2	38.6	0	0	0	1	269	38	3	435	0	0	2510	10	10	10	0	0	12.07	129	2.3	.	.	.	.	22	21	10.8	27.9	4.41	0	1	0	0	0	0	5
780016	1	28	158	32.87	0	1	0	1	0	0	0	0	0	.	0	0	0	0	281	15	0	495	0	0	3730	10	10	10	0	0	12.08	127	2.12	.	.	.	.	14	16	10.7	29	5.58	0	0	0	0	0	0	5
752472	1	32	165	24.24	0	1	0	6	0	0	0	1	3	38	0	0	0	0	286	20	0	260	0	0	3260	10	10	10	0	0	7.06	100	1.97	.	.	.	.	12	19	10.9	28.6	3.35	0	0	0	0	0	0	8
779935	1	34	151	25	3	2	1	8	0	0	0	1	2	37.9	0	0	0	1	268	16	2	405	0	0	2940	10	10	10	0	0	8.52	107	1.28	.	.	.	.	11	20	11.6	32.2	6.08	0	4	0	0	0	0	6
734861	1	25	172	24.43	0	3	0	4	0	0	0	1	1	38.3	0	0	1	0	265	27	0	325	0	0	2450	10	10	10	0	0	7.45	120	1.08	.	.	.	.	13.5	.	11	30	4.63	0	0	0	0	0	0	4
780007	1	29	153	27.5	0	1	0	0	0	0	0	1	1	38.5	0	0	0	0	285	22	0	485	0	1	3300	10	10	10	1	0	8.44	110	1.41	1.53	0.05	1.23	.	16	12	9.9	28.4	4.72	0	0	0	0	0	0	5
780083	1	29	165.5	20.53	3	1	0	0	0	0	0	1	1	37.5	0	0	0	1	270	32	2	385	0	0	3350	10	10	10	0	0	12.22	121	1.82	.	.	.	.	17	12	10.5	30.5	4.6	0	1	0	0	0	0	4
780101	1	38	158	25.64	3	4	1	1	0	0	0	1	1	38.8	0	0	1	1	275	22	2	380	0	0	3980	10	10	10	0	0	6.81	116	1.25	.	.	7.74	.	15	11	11.8	30.1	3.86	0	4	0	0	0	0	6
780067	1	28	155	25.39	2	2	1	0	0	0	0	0	0	.	0	0	0	0	251	24	0	275	0	0	2560	10	10	10	0	0	8.26	119	2.8	.	.	.	.	15	18	10.8	27.8	3.86	0	0	0	0	0	0	3
615937	1	31	156	27.1	3	2	1	0	0	0	0	1	1	37.5	0	0	1	1	274	19	2	395	0	0	3250	10	10	10	0	0	9.4	96	1.41	.	.	6.03	.	12	13	10.3	27.9	3.86	0	1	0	0	0	0	6
654081	1	29	152.5	26.4	2	2	0	0	0	0	0	1	1	38.3	0	0	1、2、3	1	269	25	2	500	0	0	3090	10	10	10	0	0	13.16	77	1.93	.	.	4.99	1.02	23	20	11.6	30.9	4.52	0	1	0	0	0	0	6
399638	1	38	158	27.8	3	3	0	0	0	0	0	1	1	37.8	0	0	1	1	277	13	2	510	0	0	3040	10	10	10	0	0	8.87	123	0.48	53.87	0.24	.	.	65	49	17.2	29.9	5.35	0	9	0	0	0	0	6
780145	1	30	161	21.8	3	3	2	1	0	0	0	1	1	38	0	0	0	0	276	19	0	325	0	0	3500	10	10	10	0	0	11.08	111	19.9	.	.	2.4	.	9	14	16.2	28.4	4.15	0	0	0	0	0	0	6
780141	1	34	145	24.73	3	2	0	1	0	0	0	1	1	37.8	0	0	0	0	248	44	0	265	0	0	2170	10	10	10	1	0	14.45	126	0.96	6.55	0.04	.	.	15	18	10.3	24.9	5.58	0	0	0	0	0	0	4
780159	1	30	163	22.58	2	1	0	0	0	0	1	1	3	38.8	0	0	0	0	279	23	0	465	0	0	2800	10	10	10	0	0	10.16	104	2.42	4.08	0.03	.	.	8	16	10.2	29.8	2.75	0	0	0	0	0	0	4
476357	1	38	164	22.12	3	5	1	5	0	0	0	0	0	.	0	0	2	0	281	22	0	320	0	0	2910	10	10	10	0	0	10.56	120	1.05	.	.	1.64	.	8	13	10.7	30.3	6.36	0	0	0	0	0	0	4
374099	1	37	167	30.48	2	2	1	0	0	0	0	1	1	38	0	0	1	1	274	15	2	520	0	0	3740	10	10	10	1	1	5.66	110	1.19	.	.	.	.	34	26	10.7	27.2	4.12	0	1	0	0	0	0	5
780154	1	38	159	25.2	0	3	0	4	0	0	0	1	1	38.5	0	0	1	1	267	24	3	485	0	0	3350	10	10	10	0	0	12.19	119	2.01	.	.	.	.	91	74	10.9	32.2	6.51	0	1	0	0	0	0	7
780174	1	34	163	25.9	0	1	0	3、4	0	0	0	1	2	39	0	0	1	1	270	30	2	605	0	0	2900	10	10	10	0	0	12.51	96	1.48	.	.	.	.	15	21	10.9	47.3	5.14	0	1	0	0	0	0	6
703538	1	29	161	22.7	2	1	0	3	0	0	0	1	2	38.5	0	0	0	0	285	23	0	315	0	0	3200	10	10	10	0	0	11.13	106	1.41	.	.	9.1	.	13	22	11.1	32	3.87	0	0	0	0	0	0	5
727696	1	30	165	28.65	2	2	1	0	0	0	1	1	3	39	0	0	0	0	286	34	0	285	0	0	3300	10	10	10	1	0	7.94	103	1.49	2.76	0.02	.	.	11	19	11.1	30.9	3.46	0	0	0	0	0	0	2
780220	1	28	166	24.31	2	1	0	6	0	0	0	0	0	.	0	0	0	0	282	21	0	330	0	0	3300	10	10	10	0	0	18.97	118	2.71	.	.	.	.	18	23	10.7	29.5	4.03	0	0	0	0	0	0	3
310578	1	33	162	26.56	3	2	1	0	0	0	0	1	1	38.5	0	0	0	1	270	11	2	500	0	0	2830	10	10	10	0	0	8.61	147	1.59	119	0.23	.	.	24	18	12	31	4.75	0	9	0	0	0	0	13
779496	1	34	162	23.62	0	3	0	4	0	0	0	1	2	38.5	0	0	0	1	252	24	1	490	0	0	1760	10	10	10	1	0	5.32	125	1.31	.	.	.	.	59	45	10.2	37.4	3.35	0	1	0	0	0	0	13
285305	1	36	150	27.33	2	4	1	1	0	0	0	1	2	38	0	0	1	1	272	20	2	385	0	0	3100	10	10	10	1	0	10.95	121	1.56	.	.	.	.	17	21	10.9	29.2	4.75	0	1	0	0	0	0	5
780226	1	30	145.5	24.99	3	1	0	0	0	0	0	1	1	38.3	0	0	0	0	274	27	0	485	0	3	3000	10	10	10	1	0	9.66	128	1.64	1.09	0.03	.	.	11	19	13.6	27.9	4.03	0	0	0	0	0	0	8
780229	1	40	163	24.84	2	2	0	0	0	0	0	1	1	37.2	0	0	0	0	263	23	0	265	0	0	2850	10	10	10	0	0	6.19	110	1.56	0.29	0.03	.	.	15	21	11.3	30.5	4.86	0	1	0	0	0	0	3
780318	1	26	152	21.64	3	1	0	0	0	0	1	1	1	38.5	0	0	0	0	255	0	0	335	0	0	2270	10	10	10	1	0	11.17	137	1.38	.	.	.	.	40	40	10.4	31.6	4.6	0	0	0	0	0	0	3
773834	1	32	156	32.3	0	2	0	2	0	0	0	1	2	39	0	0	1	1	266	5	2	370	0	0	3430	10	10	10	1	0	8.36	130	1.67	.	.	3.09	.	17	20	10.9	31.7	4.72	0	1	0	0	0	0	10
780367	1	30	161	21.6	0	1	0	3、7	0	0	0	1	2	39.5	0	0	0	0	265	20	0	320	0	0	2750	10	10	10	0	0	6.82	120	1.63	.	.	.	.	51	41	10.2	29.8	4.72	0	0	0	0	0	0	5
780374	1	31	156.5	27.19	2	6	1	0	0	0	0	1	1	39.2	0	0	0	1	271	25	2	395	0	0	3460	10	10	10	0	0	8.64	121	1.05	.	.	.	.	15	16	10.4	25.9	2.65	0	1	0	0	0	0	5
780153	1	31	156	27.4	0	3	0	0	0	0	0	1	10	38	1	0	1	0	287	7	0	.	0	0	3850	10	10	10	0	0	8.63	130	1.03	36.04	0.03		4.01	39	46	10.5	33.1	2.42	1	0	2	1	1	0	10
780430	1	33	150	29.33	2	1	0	0	0	0	1	1	1	38	1	0	1	1	268	25	3	390	0	0	3860	10	10	10	0	0	7.66	116	1.26	.	.	.	.	11	16	12.5	29.4	3.94	0	1	0	0	0	0	4
780259	1	27	153	27.43	2	3	2	0	0	0	0	1	2	37.9	0	0	1	1	265	27	2	400	0	0	3340	10	10	10	0	0	8.73	103	2.41	.	.	.	.	12	15	11	29.1	4.48	0	1	0	0	0	0	6
780309	1	43	154	26.86	2	1	0	0	0	0	0	0	0	.	1	0	1	1	276	24	3	480	0	0	2880	10	10	10	0	0	6.98	113	1.79	8.13	0.34	9.25	1.21	16	27	11	31.9	2.8	1	4	0	1	0	0	8
780360	1	37	154	29.73	0	3	1	7	0	0	0	1	1	39.9	0	0	1	1	253	52	2	505	0	0	2150	10	10	10	1	0	10.58	106	1.9	.	.	.	2.19	20	20	10.8	28.6	5.35	0	2	0	0	0	0	14
724786	1	28	163	24.95	2	2	1	1	0	0	0	1	1	39.2	0	0	0	1	259	27	2	400	0	0	2850	10	10	10	0	0	7.21	108	1.27	.	.	1	.	13	13	11.2	27.5	3.86	0	1	0	0	0	0	5
774516	1	29	160	23.24	3	1	0	1	0	0	0	1	2	39.3	0	0	0	0	272	20	0	260	0	0	2740	10	10	10	0	0	7.85	142	1.89	0.83	0.03	.	.	29	24	10.3	30.3	5.58	0	0	0	0	0	0	3
480143	1	31	169.5	25.59	3	4	1	0	0	0	0	1	2	37.7	0	0	0	0	281	28	0	310	0	0	3550	10	10	10	0	0	11.34	143	1.47	2.92	0.03	.	.	18	20	11.5	30.5	3.94	0	0	0	0	0	0	3
661716	1	24	161	24.69	3	2	1	6	0	0	0	1	2	38.6	0	0	0	0	274	21	0	345	0	0	3500	10	10	10	0	0	7.57	109	1.99	.	.	1.84	.	12	27	10.6	29.9	3.94	0	0	0	0	0	0	5
741401	1	30	161	24.3	2	2	1	3、7	0	0	0	1	1	38.8	0	0	0	0	277	24	0	325	0	0	3500	10	10	10	0	0	12.01	133	1.5	46.72	0.04	2.6	.	16	16	12	31.5	5.58	0	0	0	0	0	0	4
704472	1	28	163.5	25.55	0	2	0	0	0	0	0	1	1	38.3	0	0	0	1	263	32	2	580	0	0	2860	10	10	10	0	0	8.9	105	0.94	.	.	1.59	.	12	15	10.9	30.2	4.37	0	1	0	0	0	0	6
711028	1	30	160	25.66	3	2	0	6	0	0	0	1	4	37.8	0	0	1	1	273	28	1	608	1	1	3000	10	10	10	1	0	8.4	114	2.06	24.11	0.06	3.9	.	28	19	11.1	26.7	5.58	0	2	0	0	0	0	9
778677	1	27	163	24.2	0	1	0	4	0	0	0	1	3	38.8	0	0	0	0	280	22	0	260	0	0	2830	10	10	10	0	0	7.58	128	1.34	.	.	2.54	.	13	13	10.6	28.8	3.55	0	0	0	0	0	0	5
473081	1	33	161	23.49	3	2	1	0	0	0	0	1	1	38.5	0	0	0	0	276	28	0	335	0	0	3000	10	10	10	0	0	8.54	102	2.05	2.18	0.04	.	.	17	19	12	26.7	4.48	0	0	0	0	0	0	4
780463	1	28	163.5	36.26	2	1	0	0	0	0	0	1	1	38.5	0	0	0	0	273	42	0	280	0	0	3200	10	10	10	0	0	10.69	132	1.91	.	.	.	.	17	18	10.8	29.8	3.87	0	0	0	0	0	0	4
759886	1	36	166	26.45	2	6	0	0	0	0	0	1	2	37.9	0	0	1	1	273	13	2	405	0	0	3380	10	10	10	0	0	8.45	110	1.28	.	.	.	.	14	17	10.3	29.8	4.03	0	1	0	0	0	0	4
778099	1	29	155	28.3	3	1	0	8	0	0	1	0	0	.	0	0	0	0	269	0	0	325	0	0	2620	10	10	10	0	0	9.85	118	1.71	6.46	0.04	.	.	14	14	10.6	28.6	6.08	0	1、2	0	0	0	0	4
651700	1	33	162	27.97	3	2	1	0	0	0	0	1	2	39.2	0	0	0	0	275	23	0	425	0	0	3150	10	10	10	0	0	7.99	103	2.02	.	.	.	.	18	16	11.6	31	4.75	0	0	0	0	0	0	3
780562	1	33	154	26.44	2	2	1	7	0	0	0	1	4	37.9	0	0	0	1	267	29	2	390	0	0	3180	10	10	10	0	0	9.81	116	1.51	.	.	4.42	.	131	42	11.2	26.8	5.82	0	1	0	0	0	0	6
780556	1	32	157	27.18	2	1	0	0	0	0	0	1	1	37.6	0	0	0	1	269	29	2	510	0	0	2900	10	10	10	0	0	6.7	124	1.45	.	.	1.4	.	15	17	10.5	31.3	4.37	0	1	0	0	0	0	5
780554	1	33	166	20.9	3	4	2	6、8	0	0	0	1	1	38.5	0	0	0	1	233	44	2	2605	0	0	2410	10	10	10	1	0	12.2	97	1.38	30.08	0.09	1.77	1.66	18	18	11.8	32	4.26	0	1	0	0	0	0	11
780495	1	27	156	22.2	3	1	1	0	0	0	0	1	1	39	0	0	0	0	273	28	0	340	0	0	3550	10	10	10	0	0	26	92	1.74	.	.	.	.	16	18	11.2	31.6	4.41	0	0	0	0	0	0	3
780525	1	31	153.5	17.9	2	1	1	8	0	0	0	1	2	38.2	0	0	0	1	268	0	3	610	0	0	2900	10	10	10	0	0	10.67	105	1.41	.	.	.	.	9	15	10.6	30.8	5.14	0	1	0	0	0	0	4
780553	1	31	155.5	22.83	2	2	1	0	0	0	0	1	2	37.7	0	0	0	0	277	18	0	345	0	0	3500	10	10	10	1	0	13.77	105	1.88	.	.	1.44	.	13	18	11.1	31.2	5.14	0	0	0	0	0	0	5
780543	1	28	170	23.39	3	1	1	7	0	0	1	1	1	37.5	0	0	0	0	262	45	0	280	0	0	3450	10	10	10	0	0	8.91	108	1.77	.	.	.	.	143	59	11.5	31	4.31	0	0	0	0	0	0	3
780555	1	33	167	18.9	1	2	1	4	0	0	0	1	1	37.8	0	0	0	0	278	25	0	260	0	0	3150	10	10	10	0	0	11.59	122	2.42	.	.	2.93	.	17	19	9.8	27.6	3.7	0	0	0	0	0	0	2
780576	1	27	148	18.55	2	4	2	4	0	0	0	1	2	37.3	0	0	1	0	266	21	0	270	0	0	2630	10	10	10	0	0	15.35	111	2.98	0.47	0.04	.	.	68	47	10.8	30.9	3.96	0	0	0	0	0	0	5
780548	1	32	163	26.3	2	1	1	7	0	0	0	1	2	38	0	0	1	1	249	39	2	370	0	3	3080	10	10	10	1	0	13.03	119	1.24	3.6	.	0.82	.	49	39	11.7	30.8	5.35	0	1	0	1	0	0	17
780615	1	30	160	30.98	0	1	0	0	0	0	0	1	2	38	0	0	0	0	275	13	0	345	0	0	2780	10	10	10	0	0	11.46	138	2.2	.	.	.	.	15	20	10.9	30.1	6.36	0	0	0	0	0	0	5
780572	1	24	147	27.63	3	2	1	0	0	0	0	1	2	38.4	0	0	0	1	277	32	2	390	0	0	3200	10	10	10	1	1	8.22	110	1.36	.	.	.	.	15	22	10.2	28.4	3.94	0	1	0	0	0	0	3
628131	1	29	166.5	32.03	3	2	1	0	0	0	0	1	1	38.2	0	0	0	0	280	35	0	310	0	0	3500	10	10	10	0	0	9.36	118	1.46	.	.	1.34	.	17	17	11.2	32.1	4.37	0	1	0	0	0	0	1
764755	1	31	148	29.36	3	4	0	4	0	0	0	1	3	38.3	0	0	0	1	266	28	3	455	0	0	3000	10	10	10	0	0	8.88	132	1.61	.	.	.	.	13	14	11.2	30.2	5.14	0	1	0	0	0	0	5
780589	1	33	159.5	21.9	2	1	0	0	0	0	0	1	2	38.7	0	0	0	0	272	50	0	355	0	0	2750	10	10	10	0	0	8.73	119	2.11	.	.	2.57	.	24	17	10.09	30	3.94	0	0	0	0	0	0	4
780593	1	31	157	23.73	3	1	0	0	0	0	1	1	2	38.3	0	0	0	0	259	44	0	350	0	0	3120	10	10	10	1	1	5.18	97	1.24	.	0.04	1.06	.	21	25	10.7	27.6	4.71	0	0	0	0	0	0	3
780611	1	31	160	29.88	2	4	2	0	0	0	0	1	2	38.8	0	0	0	1	268	35	2	425	0	0	3310	10	10	10	0	0	10.53	121	1.66	.	.	.	.	14	19	11.5	30.3	4.48	0	1	0	0	0	0	6
780592	1	30	145	26.06	3	1	0	0	0	0	0	1	1	37.9	0	0	0	1	270	30	3	500	0	0	3030	10	10	10	0	0	10.49	127	1.52	.	.	.	.	13	21	10.3	31.1	3.78	0	1	0	0	0	0	5
780645	1	28	152	23.33	2	3	0	6	0	0	0	1	1	37.6	0	0	1、2	0	275	29	0	355	0	0	3030	8	10	10	1	1	10.01	112	1.95	.	.	3.21	.	17	20	11	17.2	4.75	0	0	0	0	0	0	6
473875	1	31	160	25.59	3	2	1	6	0	0	0	0	0	.	0	0	0	1	267	36	2	525	0	0	3000	10	10	10	1	0	5.46	99	1.4	.	.	.	.	16	24	11.5	29.4	3.94	0	1	0	0	0	0	4
780643	1	37	170	26.89	3	5	2	0	0	0	0	0	0	.	0	0	0	0	267	21	0	345	0	0	3550	10	10	10	0	0	8.86	134	1.34	9.01	0.05	.	.	11	14	11	31.1	4.41	0	0	0	0	0	0	4
780636	1	36	157	22.92	0	1	0	0	0	0	0	0	0	.	0	0	0	0	282	30	0	330	0	0	3300	10	10	10	0	0	7	128	1.62	.	.	0.88	.	23	40	10.3	30	3.39	0	0	0	0	0	0	12
780635	1	33	160	25.5	3	1	0	0	0	0	0	1	1	37.5	0	0	0	0	286	29	0	350	0	0	2820	10	10	10	0	0	10.7	132	2.96	11.37	0.09	.	.	87	86	11.1	28.1	5.82	0	1	0	0	0	0	4
780655	1	31	162	30.98	3	2	1	1	0	0	1	0	0	.	0	0	0	1	220	6	1、2	880	0	0	1640	9	10	10	1	0	13.72	109	3.09	7.11	0.04	1.03	.	11	12	11.1	28.2	4.63	0	2	0	0	0	0	14
780687	1	25	167	30.12	3	2	0	0	0	0	0	1	1	38	0	0	0	0	278	19	0	315	0	0	3550	10	10	10	0	0	9.83	123	1.49	.	.	.	.	14	15	10.8	30.1	5.82	0	0	0	0	0	0	3
780677	1	30	170	26.47	3	1	0	0	0	0	1	0	0	.	0	0	0	0	279	20	0	300	0	0	3200	10	10	10	0	0	12.57	133	1.58	.	.	.	.	18	21	11.2	27.2	4.99	0	0	0	0	0	0	3
780676	1	35	153	25.42	3	2	0	0	0	0	0	1	1	37.5	0	0	0	0	278	30	0	300	0	3	3150	10	10	10	0	1	11.24	119	1.17	.	.	.	.	12	24	11.5	28.9	3.96	0	0	0	0	0	0	3
780686	1	38	156	30.12	1	4	2	1	0	0	0	1	1	38.3	0	0	0	1	270	39	2	490	0	0	3300	10	10	10	0	0	15.77	107	1.98	.	.	.	.	13	17	11.5	28.7	4.15	0	1	0	0	0	0	6
776411	1	28	147	24.06	3	1	0	1	0	0	0	1	1	38.3	0	0	0	1	271	32	2	305	0	0	3070	10	10	10	0	0	11.04	127	1.7	.	.	3.29	.	17	17	11.1	29.5	5.14	0	1	0	0	0	0	6
780628	1	30	150	/	2	1	0	7	0	0	0	1	1	38.3	0	0	0	1	245	3	2	700	1	3	2240	1	6	8	1	1	10.33	114	1.55	6.28	49.64	3.47	24.62	111	82	18.8	46.9	1.05	0	9	0	0	0	1	13
352735	1	34	170	27.54	3	2	1	0	0	0	0	1	1	37.8	0	0	0	0	275	30	0	270	0	0	3150	10	10	10	0	0	8.47	18	1.68	31.48	0.07	.	2.58	54	28	11.3	30.8	6.07	0	0	0	0	0	0	5
776271	1	32	154	26.78	0	5	1	0	0	0	0	1	2	39	0	0	0	1	275	51	2	745	0	0	4020	10	10	10	0	0	11.09	104	1.1	1.39	0.04	3.7	.	17	24	10.5	31.3	3.7	0	1	0	0	0	0	5
780675	1	44	153	26.06	0	6	3	0	0	0	0	1	1	38.2	0	0	2	0	263	18	0	385	0	0	2590	10	10	10	0	0	11.33	96	0.93	.	.	2.19	.	14	17	10.8	28.7	4.86	0	0	0	0	0	0	3
780699	1	27	165.5	41764	3	1	0	0	0	0	0	1	1	37.6	0	0	0	0	287	21	0	265	0	0	2700	10	10	10	1	0	8.21	114	1.64	.	.	.	.	11	18	10.4	28.8	3.78	0	0	0	0	0	0	4
780730	1	32	148	25.57	0	1	0	0	0	0	0	1	3	38.6	0	0	0	1	281	28	2	425	0	0	3550	10	10	10	0	0	7.37	130	1.52	.	.	0.96	.	14	16	10.6	29.5	4.86	0	1	0	0	0	0	4
716428	1	32	161.5	24.19	2	3	0	4	0	0	0	1	2	38.5	0	0	1	1	275	27	1	370	0	0	3060	10	10	10	0	0	5.93	106	1.36	.	.	0.8	.	10	14	12.6	40.3	6.08	0	1	0	0	0	0	7
259651	1	38	155	19.35	2	4	2	2	0	0	0	1	1	38.5	0	0	1	1	261	38	2	425	0	2	2260	10	10	10	1	0	9.98	148	1.39	.	.	0.58	.	13	21	9.9	29.4	4.26	0	4	0	0	0	0	6
780904	1	32	152	27.66	3	2	1	1	0	0	0	1	3	38.7	0	0	0	1	274	39	2	395	0	0	3150	10	10	10	1	0	11.71	120	1.52	.	.	1.61	.	13	17	13.2	32.2	4.99	0	1	0	0	0	0	6
780836	1	36	155	27.1	3	2	1	0	0	0	0	1	1	38.7	0	0	1	1	271	35	2	470	0	0	3030	10	10	10	0	0	7.5	132	1.44	.	.	1.77	.	57	37	10.4	29.4	3.94	0	1	0	0	0	0	5
687751	1	31	174.5	28.6	0	2	1	2	0	0	0	1	2	38.4	0	0	0	0	269	34	0	215	0	0	3380	10	10	10	0	0	11.18	127	1.68	2.09	0.03	1.03	.	16	18	10.9	30.3	6.66	0	0	0	0	0	0	3
398066	1	32	158	24.11	3	3	1	0	0	0	0	1	1	38.6	0	0	0	1	273	35	2	435	0	0	3100	10	10	10	0	0	7.13	117	1.14	.	.	.	.	13	15	11.1	32.7	3.19	0	1	0	0	0	0	6
780942	1	40	156	36.57	3	4	2	0	0	0	0	1	2	39	0	0	1	1	275	23	2	390	0	0	3650	10	10	10	0	0	9.97	115	0.93	.	.	.	.	16	21	11.6	27.9	3.35	0	1	0	0	0	0	5
275553	1	29	161	29.71	2	3	1	7	0	0	0	1	5	39	0	0	0	0	277	50	0	435	0	0	3370	10	10	10	0	0	10.07	104	1.68	.	.	.	.	11	14	11.7	30	4.41	0	0	0	0	0	0	4
780756	1	22	169	25.45	3	1	0	0	0	0	0	1	3	38.4	0	0	0	0	288	36	0	385	0	0	3370	10	10	10	0	0	7.32	103	1.34	.	.	.	.	9.9	16	11.4	33.5	3.48	0	0	0	0	0	0	4
780761	1	30	159	23.1	0	1	0	0	0	0	0	0	0	.	0	0	0	1	249	40	1	885	1	0	2850	10	10	10	1	0	23.73	98	2.16	15.46	0.03	.	.	13	17	10.9	29.2	3.7	0	1	0	0	0	0	5
780863	1	30	155	30.39	2	1	0	0	0	0	0	1	1	39.1	1	0	0	1	260	39	2	520	0	0	2850	10	10	10	0	0	11.53	125	2.19	129.61	0.98	1.49	.	16	22	11.6	28.9	5.58	1	9	0	0	0	0	10
780969	1	32	160	26.37	0	2	0	0	0	0	1	1	2	38.5	0	0	0	0	280	40	0	360	0	0	3050	10	10	10	0	0	11	106	2.84	.	.	.	.	13	15	10.8	29.9	5.58	0	0	0	0	0	0	3
651071	1	28	162	23.24	3	1	0	0	0	0	0	1	1	37.5	0	0	0	0	261	41	0	325	0	0	2580	10	10	10	0	0	12.74	112	2.18	.	.	.	.	12	16	9.3	22.9	3.56	0	0	0	0	0	0	3
781019	1	26	155	42	2	4	0	0	0	0	0	1	2	38.5	0	1	1、2	0	272	41	0	290	0	0	3220	10	10	10	0	0	7.4	137	1.57	.	.	.	.	12	22	11.4	31	4.87	0	0	0	0	0	0	7
743000	1	32	162	31.3	0	3	1	0	0	0	0	1	2	38	0	0	1、2	1	284	41	3	395	1	3	3800	10	10	10	0	0	16.42	98	2.03	.	.	.	.	16	18	11.8	28.1	4.87	0	1	0	0	0	0	8
781190	1	39	146	27.68	3	2	1	7	0	0	0	0	0	.	0	0	0	0	280	49	0	340	0	0	3150	10	10	10	0	0	12.72	140	2.06	.	.	.	.	43	45	10.8	32.1	4.15	0	0	0	0	0	0	5
701132	1	27	155.5	21.7	2	2	1	0	0	0	0	1	1	38.4	0	0	0	0	284	37	0	210	0	0	3320	10	10	10	0	0	8.3	115	1.28	.	.	.	.	14	22	10.09	23.7	4.71	0	0	0	0	0	0	5
781250	1	30	158	24.8	0	1	0	6	0	0	0	1	2	39	0	0	0	0	283	45	0	275	0	0	2850	10	10	10	0	0	12.37	120	1.71	.	.	.	.	14	23	11.2	27.7	4.75	0	1	0	0	0	0	5
743790	1	37	160	24.1	2	3	1	1	0	0	0	1	2	38	0	0	1	1	270	41	2	410	0	0	3080	10	10	10	0	0	8.99	126	1.38	.	.	6.05	.	14	20	11.2	28.4	4.15	0	1	0	0	0	0	6
763478	1	28	162	27.7	2	1	0	0	0	0	0	1	2	38.3	0	0	0	0	287	51	0	520	0	0	2650	10	10	10	0	0	11.89	68	1.88	.	.	1.38	.	13	17	10.3	27.9	3.46	0	0	0	0	0	0	8
781070	1	37	164.5	26	3	2	1	0	0	0	0	1	1	37.9	0	0	0	0	286	41	0	470	0	0	3280	10	10	10	0	0	11.31	96	1.33	.	.	2.68	.	20	32	10.3	28	3.46	0	0	0	0	0	0	6
780972	1	34	158	27.2	3	2	1	6	0	0	0	1	2	39	0	0	0	1	270	25	2	370	0	0	2750	10	10	10	0	0	16.77	89	0.86	.	.	.	.	16	22	11.1	29.4	2.87	0	1	0	0	0	0	8
781350	1	31	162	27.5	2	2	1	0	0	0	0	1	1	38	0	0	0	1	271	49	2	435	0	0	3630	10	10	10	0	0	11.45	96	1.53	.	.	.	.	12	17	11.2	30.2	4.12	0	1	0	0	0	0	7
781347	1	28	165	24.5	2	1	0	2	0	0	0	1	1	38	0	0	0	0	287	33	0	470	0	0	3460	10	10	10	0	0	14.62	100	2.89	.	.	1.78	.	12	21	10.8	30.8	4.99	0	0	0	0	0	1	6
781155	1	28	157	27.51	2	1	0	0	0	0	0	1	2	38.2	0	0	0	1	271	54	2	400	0	0	3070	10	10	10	0	0	11.22	117	1.87	.	.	.	.	14	18	10.3	29.1	3.78	0	1	0	0	0	0	6
781252	1	32	155	19.38	2	2	0	2	0	0	0	1	4	38.4	0	0	1	1	199	59	1、2	.	1	0	700	5	8	8	1	0	5.51	110	0.69	1.84	0.24	0.86	4.29	42	51	10.6	32.5	3.32	1	0	0	1	1	1	26
781177	1	34	160	30.08	2	1	0	0	0	0	0	1	1	38.4	0	0	1	1	275	44	2	400	0	0	2900	10	10	10	0	0	7.29	115	1.9	.	.	1.29	.	17	27	10.9	34.8	3.35	0	1	0	0	0	0	6
781059	1	32	167	25.46	2	2	1	0	0	0	0	1	1	37.8	0	0	0	0	273	40	0	345	0	0	3250	10	10	10	0	0	10.01	119	1.43	2.53	0.03	.	.	14	22	10.2	27.5	4.86	0	0	0	0	0	0	4
781022	1	45	152	21.6	3	7	4	0	0	0	0	1	1	38.5	0	1	1、2	1	200	39	2	1145	0	0	1390	10	10	10	1	0	13.52	100	0.8	0.66	33.77	2.32	.	26.7	.	13.9	37.5	4.1	0	1	0	0	0	0	9
770431	1	30	151	28.64	1	2	0	0	0	0	0	1	1	37.6	0	0	0	1	275	65	3	485	0	0	3140	10	10	10	0	0	10.49	118	1.49	.	.	0.85	.	12	15	11.7	29.5	3.94	0	1	0	0	0	0	4
781308	1	36	159.5	27.08	2	3	1	0	0	0	0	1	3	38	0	0	0	0	274	0	0	360	0	0	3200	10	10	10	1	1	8.71	119	1.33	.	.	.	.	12	20	10.8	29.4	4.6	0	0	0	0	0	0	3
781021	1	30	155	33.3	3	2	1	0	0	0	0	1	2	38.2	0	0	0	1	272	27	2	410	0	0	3750	10	10	10	0	0	10.15	125	1.97	.	.	1.95	.	20	25	10.8	27.9	4.31	0	1	0	0	0	0	6
781358	1	32	159	21.16	2	1	0	1	0	0	0	1	1	38.3	0	0	0	0	281	43	0	490	0	0	3300	10	10	10	0	0	8.53	131	1.62	.	.	5.42	.	12	20	10.6	28.6	4.99	0	0	0	0	0	0	5
781065	1	28	158	31.65	3	3	2	7	0	0	0	1	3	38.5	1	0	0	0	266	56	0	240	0	0	3200	10	10	10	0	0	7.58	113	3.04	.	.	.	.	28	38	11.4	30.9	4.12	0	0	0	0	0	0	4
780769	1	34	164	26.4	3	2	1	1	0	0	0	1	2	39.5	1	0	1	1	240	38	2	825	0	1	2590	10	10	10	1	0	12.92	82	1.56	100.93	0.07	7.48	7.89	34	56	12	29.9	4.03	1	9	0	1	0	1	17
668162	1	30	156	22.31	0	1	0	1	0	0	0	1	2	38.4	0	0	0	1	270	40	2	375	0	0	3190	10	10	10	0	0	9.06	123	2.3	.	.	.	.	13	28	10.7	29.4	5.58	0	1	0	0	0	0	6
667245	1	33	162.5	24.35	0	2	1	6	0	0	0	1	1	38	0	0	0	0	272	34	0	420	0	0	2490	10	10	10	0	0	13.14	101	2.13	2.83	0.02	1.42	.	10	14	11	26.7	4.6	0	0	0	0	0	0	5
781388	1	28	165	19.43	2	1	0	0	0	0	0	1	1	39	0	0	0	0	268	42	0	285	0	3	2870	10	10	10	1	0	9.34	129	1.43	1.78	0.1	0.98	.	23	31	10	29.4	4.6	0	0	0	0	0	0	3
781135	1	34	153.5	20.03	3	3	2	1	0	0	0	1	1	38.6	0	0	0	0	279	41	0	290	0	0	3170	10	10	10	1	0	11.32	112	1.7	.	.	1.95	.	31	26	10.6	32.8	3.54	0	0	0	0	0	0	6
781137	1	26	164	21.75	3	1	1	0	0	0	0	1	2	38	0	0	0	0	287	41	0	940	0	0	3700	10	10	10	0	0	17.13	96	2.4	9.42	0.03	.	.	14	21	11	33.1	4.31	0	1	0	1	0	0	6
781282	1	29	160	19.93	3	3	2	7	0	0	0	0	0	.	0	0	0	0	248	38	0	175	0	0	2620	10	10	10	0	0	6.62	111	2.75	68.72	0.05	.	.	12	16	11.4	31.2	6.66	0	1、2、11	0	0	0	0	14
671049	1	32	149	26.8	.	1	0	2、3	0	0	0	1	1	38	0	0	1	1	214	4	2	270	0	0	1250	8	10	10	1	0	5.87	114	0.97	4.15	0.09	0.273	3.464	22	25	9.5	29.1	4.84	0	1	0	0	0	0	7
626803	1	24	161	27.78	.	2	0	0	0	0	1	1	2	38.9	0	0	0	1	268	9	1	230	1	0	3240	10	10	10	0	0	14.84	132	0.72	5.47	0.05	1.006	.	13	23	10.7	26.5	4.03	0	1	0	0	0	0	4
306377	1	36	157	25.15	.	3	1	5	0	0	0	1	0	.	0	0	1	0	280	7	0	280	0	0	3690	10	10	10	0	0	5.66	122	2	3.78	.	1.928	.	12	25	9.3	32	4.03	0	0	0	0	0	0	3
629612	1	31	160	31.25	.	2	1	0	0	0	0	0	0	.	0	0	0	0	271	0	0	235	0	0	3230	10	10	10	0	0	7.16	137	1.6	.	.	1.164	.	23	28	9.7	31	3.78	0	0	0	0	0	0	2
671111	1	33	161	32.79	.	3	1	1	0	0	0	1	1	38.6	0	0	0	1	275	2	2	260	0	0	3570	10	10	10	0	0	8.16	118	0.64	19.78	0.06	2.306	.	11	22	10.9	26.8	4.14	0	1	0	0	0	0	5
547896	1	33	156	24.65	.	2	1	0	0	0	0	1	1	37.5	0	0	0	1	265	0	2	270	0	0	3600	10	10	10	0	0	9.61	107	0.92	.	.	1.93	.	10	23	10.7	29	4.57	0	4	0	0	0	0	2
672035	1	36	153	25.84	.	2	1	1	0	0	0	0	0	.	0	0	0	0	274	0	0	335	0	0	3200	10	10	10	0	0	3.5	137	1.35	.	.	0.844	.	17	26	9.3	34.5	3.51	0	0	0	0	0	0	2
616707	1	33	160	24.61	.	2	0	1	0	0	1	0	0	.	0	0	0	0	276	9	0	370	0	0	2880	10	10	10	0	0	6.9	137	1.42	.	.	0.962	.	17	19	9.9	29.2	4.25	0	1	0	0	0	0	5
575711	1	32	158	24.03	.	2	1	8	0	0	1	1	1	38.1	0	0	0	0	271	7	0	340	0	0	3160	10	10	10	0	0	10.87	148	1.51	.	.	0.926	.	8	16	10.1	27.5	5.79	0	1	0	0	0	0	2
671737	1	41	158	27.04	.	3	1	0	0	0	0	1	1	38.3	0	0	0	1	265	3	2	225	0	1	2900	10	10	10	0	0	6.91	137	0.72	.	.	0.746	.	20	32	9.9	34.6	4.03	0	1	0	0	0	0	4
671134	1	36	155	32.51	.	4	1	6	0	0	1	1	2	38.7	0	0	1	1	273	1	2	250	0	1	3990	10	10	10	0	0	6.24	91	0.75	31.73	0.07	1.993	.	14	26	10.5	31.5	3.47	0	1	0	0	0	0	4
671420	1	31	158	30.04	.	1	0	0	0	0	0	1	3	37.8	0	0	1	1	259	1	1	260	1	0	2610	10	10	10	0	0	9.33	146	0.71	13.85	0.06	0.813	.	20	26	11	30.8	4.7	0	0	0	0	0	0	3
465994	1	32	151	25.88	.	2	1	0	0	0	0	1	1	37.8	0	0	0	0	264	0	0	320	0	0	3530	10	10	10	0	0	8.26	136	0.44	.	.	1.178	.	7	19	10.6	30.9	4.19	0	0	0	0	0	0	3
365299	1	35	156	30.41	.	4	1	6、7、8	0	0	0	1	1	.	0	0	0	0	282	4	0	230	0	1	3210	10	10	10	0	0	6.42	118	1.14	11.41	0.06	0.502	.	30	28	10	30.5	4.37	0	1	0	0	0	0	3
671791	1	30	157	22.72	.	3	1	7	0	0	0	1	1	38.1	0	0	0	0	267	1	0	220	0	0	2870	10	10	10	0	0	6.34	130	1.31	.	.	5.015	.	21	30	10.5	26.7	4.77	0	0	0	0	0	0	2
671369	1	35	155	24.56	.	3	1	1、8	0	0	1	0	0	.	0	0	1	1	275	2	2	250	0	0	3600	10	10	10	0	0	4.25	133	1.03	.	.	0.892	.	8	18	9.6	35.8	4.19	0	1	0	0	0	0	5
671536	1	27	154	25.3	.	1	0	8	0	0	0	1	3	39	0	0	0	0	274	1	0	380	1	3	3140	5	10	10	0	0	8.35	114	0.47	.	.	2.054	.	15	32	10.1	29.5	4.31	0	0	0	0	0	0	2
578345	1	32	163	21.64	.	2	1	0	0	0	0	0	0	.	0	0	0	1	271	0	1	240	1	3	3260	10	10	10	0	0	4.06	133	1	.	.	0.352	.	10	21	9.4	30.2	4.84	0	1	0	0	0	0	5
672028	1	38	156	27.08	.	4	2	0	0	0	0	1	1	39	0	0	1	1	281	2	2	270	0	1	3575	10	10	10	0	0	8.17	124	1.09	.	.	1.899	.	9	18	10.7	32.7	4.37	0	1	0	0	0	0	4
671596	1	35	160	26.02	.	2	1	1、6	0	0	0	1	1	38.5	0	0	1	1	274	8	2	220	0	0	3290	10	10	10	0	0	7.02	96	0.95	12.78	.	0.648	.	8	23	11.1	29.4	3.39	0	1	0	0	0	0	7
455696	1	32	160	23.44	.	2	0	0	0	0	0	1	2	37.8	0	0	0	0	281	2	0	410	0	0	3120	10	10	10	0	0	6.07	151	1.11	.	.	0.789	.	27	30	9.7	34.9	3.59	0	0	0	0	0	0	2
670860	1	28	156	23.67	.	2	1	0	0	0	0	0	0	.	0	0	0	0	269	10	0	340	0	0	2910	10	10	10	0	0	10.45	119	2.29	.	.	0.581	.	5	11	10.5	28	4.25	0	0	0	0	0	0	2
671006	1	28	156	30.82	.	1	0	7	0	0	0	1	1	38.6	0	0	0	2	267	4	0	310	1	1	2510	10	10	10	0	0	10.5	116	0.24	.	.	0.567	.	9	19	10.9	29.2	4.25	0	5	0	0	0	0	7
671194	1	36	162	25.22	.	2	0	0	0	0	1	1	2	38.8	0	0	1	1	268	2	1	240	1	3	2680	10	10	10	0	0	7.53	114	1.26	17.73	0.08	3.574	.	15	24	9.8	27.7	4.08	0	1	0	0	0	0	4
602324	1	31	165	21.3	.	2	0	0	0	0	1	1	3	38.6	0	0	0	0	271	3	0	290	1	0	3370	10	10	10	0	0	6.5	118	0.53	18.4	0.11	3.619	.	17	28	11.1	29.4	4.37	0	1	0	0	0	0	6
671958	1	31	166	23.59	.	1	0	0	0	0	0	1	5	35	0	0	0	0	274	6	0	330	0	0	3810	10	10	10	0	0	4.37	126	1.03	.	.	0.556	.	8	20	9.1	31.9	4.03	0	0	0	0	0	0	3
602250	1	24	158	26.44	.	2	1	0	0	0	0	1	2	40.1	0	0	0	0	264	4	0	200	0	0	2710	10	10	10	0	0	10.58	120	0.59	15.4	0.06	0.8	.	8	16	10.7	26.8	4.63	0	3	0	0	0	0	6
671308	1	29	158	23.15	.	1	0	0	0	0	0	1	3	38.5	0	0	0	0	278	4	0	330	0	0	3340	10	10	10	0	0	5.77	118	1.09	.	.	0.499	.	10	28	9.5	32.6	3.24	0	0	0	0	0	0	3
671692	1	28	169	21.67	.	1	0	0	0	0	1	1	5	38.8	0	0	0	0	270	2	0	420	0	1	3340	10	10	10	0	0	9	118	0.74	12.17	0.06	1.065	.	8	19	9.9	30.5	3.31	0	4	0	0	0	0	4
671310	1	28	166	23.59	.	2	0	0	0	0	0	1	2	38.5	0	0	0	0	278	2	0	345	0	0	3170	10	10	10	0	0	8.13	135	0.75	.	.	0.515	.	8	22	9.2	35.2	4.44	0	0	0	0	0	0	3
672101	1	35	161	25.08	.	2	1	0	0	0	0	0	0	.	0	0	0	0	276	1	0	440	0	0	3750	10	10	10	0	0	11.77	124	1.08	.	.	1.134	.	9	17	9.3	32.3	3.78	0	0	0	0	0	0	3
284600	1	42	167	30.48	.	5	1	0	0	0	0	1	3	38.1	0	0	1、2	1	287	3	1	260	1	0	3900	10	10	10	0	0	6.29	125	0.5	.	0.08	2.105	.	7	16	10.5	28.9	3.82	0	6	0	0	0	0	6
781233	1	32	162	25.83	3	1	0	0	0	0	0	1	2	37.6	0	0	0	0	283	36	0	250	0	0	3350	10	10	10	0	0	10.42	122	1.36	4	0.06	.	.	16	28	11.4	29.5	5.82	0	0	0	0	0	0	4
409114	1	36	155.5	34.2	2	4	0	0	0	0	0	1	2	38.4	0	0	1、2	1	269	45	2	1300	1	0	3550	10	10	10	1	0	9.11	123	1.51	.	.	3.25	.	14	21	11.3	30.4	4.6	0	1	0	0	0	0	6
650945	1	22	154	27.37	2	3	1	0	0	0	0	1	1	40	0	0	0	0	285	40	0	485	0	0	3120	10	10	10	0	0	16.81	116	0.9	.	.	.	.	15	22	11.3	28.3	4.03	0	0	0	0	0	0	4
781365	1	31	155	26.1	0	4	2	0	0	0	0	1	4	40	0	0	0	1	267	38	2	570	0	0	3350	10	10	10	0	0	9.62	115	1.62	.	.	1.6	.	11	20	11.7	32.3	3.7	0	1	0	0	0	0	6
689378	1	34	167	30.12	3	2	1	0	0	0	0	1	2	38.5	0	0	0	0	281	41	0	285	0	0	3320	10	10	10	0	0	11.77	136	1.1	.	.	3.84	.	17	22	11.4	30	3.84	0	0	0	0	0	0	3
781310	1	38	160	26.56	3	1	0	7	0	0	0	1	3	37.9	0	0	1	1	289	52	2	405	0	0	3800	10	10	10	0	0	8.43	100	1.78	.	.	.	.	15	22	11	31.3	3.46	0	1	0	0	0	0	5
781473	1	21	151	26.01	3	1	0	0	0	0	0	1	1	38.5	0	0	0	0	283	10	0	295	0	0	3240	10	10	10	0	0	8.8	96	1.15	.	.	.	.	11	17	11.2	28.1	4.15	0	0	0	0	0	0	6
445272	1	38	158	28.27	3	6	2	1	0	0	0	1	1	39	0	0	1	1	260	43	2	380	0	0	2460	10	10	10	0	0	9.04	108	0.78	.	.	1:01	.	27	19	11.5	27.5	5.58	0	1	0	0	0	0	4
781647	1	32	162	23.55	3	1	0	0	0	0	0	1	2	37.5	0	0	0	0	272	43	0	390	0	3	2840	7	9	10	1	0	14.09	130	2.26	.	.	1.7	.	18	24	11.1	28.4	3.07	0	0	0	0	0	0	4
781551	1	31	154	27.79	1	1	0	0	0	0	0	1	2	38.1	0	0	2	0	278	43	0	380	0	2	3120	10	10	10	0	0	14.23	99	2.72	.	.	.	.	15	17	11.8	27.3	4.03	0	0	0	0	0	0	5
781394	1	26	154.5	22.83	3	1	0	1	0	0	0	1	1	38.2	0	0	0	1	272	34	2	380	0	0	2930	10	10	10	0	0	8.74	123	1.42	.	.	.	.	15	19	11	30	5.58	0	1	0	0	0	0	5
365716	1	40	156	27.94	3	4	3	1	0	0	0	1	2	39.1	0	0	0	0	276	31	0	430	0	0	3250	10	10	10	0	0	7.22	101	1.44	1.67	0.03	1.73	.	17	23	11.2	26.7	4.21	0	0	0	0	0	0	4
645737	1	31	144.5	30.94	3	2	1	0	0	0	0	1	2	38.7	0	0	1	1	265	61	2	600	0	0	3200	10	10	10	0	0	10.43	123	2.05	.	.	1.53	.	19	26	10.7	21.2	6.98	0	1	0	0	0	0	8
781621	1	35	159.5	26.53	2	3	1	0	0	0	0	1	2	38.4	0	0	0	0	287	32	0	370	0	0	3380	10	10	10	0	0	9.8	125	2.28	.	.	3.03	.	12	17	11.4	31.2	4.72	0	0	0	0	0	0	4
781428	1	35	155	28.3	2	5	1	1、4	0	0	1	0	0	.	0	0	0	0	269	33	0	335	0	0	3130	10	10	10	1	0	8.8	110	1.81	3.72	0.05	.	.	37	29	11.4	28.3	5	0	0	0	0	0	0	3
781415	1	24	160	25.9	3	1	0	0	0	0	0	1	1	37.8	0	0	0	0	272	34	0	290	0	0	2870	10	10	10	0	0	8.62	115	2.16	.	.	2.02	.	19	21	10.9	29.5	3.7	0	0	0	0	0	0	5
781638	1	30	151	30.5	2	1	0	0	0	0	0	1	5	38.6	0	0	1、3	1	231	52	3	2680	0	0	1820	8	10	10	1	1	6.73	146	0.77	20.72	0.1	2.74	.	14	23	11.1	26.2	7.23	0	0	0	1	0	1
781539	1	29	158	24.9	3	1	0	0	0	0	0	1	1	38.2	0	0	1	1	287	33	1	395	1	0	3450	10	10	10	1	0	8.02	135	1.51	.	.	.	.	16	21	10.8	28	5.14	0	1	0	0	0	0	6
781650	1	23	155	23.7	3	1	0	6、8	0	0	1	1	3	39	0	0	0	0	272	51	0	285	0	0	2830	10	10	10	0	0	8.13	92	2.52	1.25	0.03	.	.	11	19	10.6	30	3.07	0	1	0	0	0	0	4
732152	1	32	164	27.1	3	1	0	0	0	0	1	1	3	38.2	0	0	0	0	272	57	0	390	0	0	3560	10	10	10	0	0	9.51	131	1.4	0.76	8.03	.	.	19	25	11	30.3	4.48	0	4	0	0	0	0	4
781666	1	34	158.5	27.9	2	1	0	0	0	0	0	1	1	37.8	0	0	0	0	278	44	0	335	0	0	3050	10	10	10	0	0	12.46	124	1.21	.	.	1.63	.	23	28	11	28.1	5.58	0	0	0	0	0	0	4
385022	1	34	165	30.9	3	2	1	0	0	0	0	1	2	38.5	0	0	0	1	268	37	2	400	0	0	3880	10	10	10	0	0	10.47	127	1.96	.	.	1.72	.	14	20	11.1	27.9	3.78	0	1	0	0	0	0	5
782118	1	30	168.5	21.9	0	1	0	7、8	0	0	0	1	1	37	0	0	0	0	264	26	0	385	0	0	3160	10	10	10	0	0	17.34	142	1.76	.	.	.	.	13	23	11.9	32.8	5.14	0	1	0	0	0	0	3
781646	1	34	158	24.8	3	1	0	0	0	0	0	1	1	38	0	0	1	1	270	39	1	490	1	0	2750	10	10	10	1	0	9.58	134	2.07	.	.	1.13	.	14	24	10.8	28.4	5.58	0	1、4	0	0	0	0	4
781819	1	31	154	25.9	3	3	1	0	0	0	1	1	2	38	0	0	0	0	282	51	0	415	0	2	3200	10	10	10	1	0	11.75	94	2.02	2.37	0.02	3.33	.	16	21	11.6	28.2	4.37	0	1	0	0	0	0	3
781940	1	43	169	25.3	0	2	0	1	0	0	0	1	2	38.5	0	0	1	1	267	36	2	490	0	0	2950	10	10	10	0	0	4.6	118	1	.	.	1.55	.	23	27	10.9	28.1	4.21	0	1	0	0	0	0	5
781884	1	32	161	35.2	2	1	0	0	0	0	0	1	2	37.8	0	0	1	1	267	66	3	780	0	0	2990	10	10	10	0	0	10.6	134	1.77	.	.	.	.	11	14	10.4	29.1	4.48	0	1	0	0	0	0	6
781697	1	32	159	24.1	0	1	0	1	0	0	1	1	1	38.2	0	0	0	0	258	69	0	520	0	0	2530	9	9	9	1	0	8.69	136	1.61	.	.	1.74	.	64	29	11.1	28.3	5	0	1	0	0	0	0	3
674603	1	26	165	26.4	3	2	1	0	0	0	1	0	0	.	0	0	0	0	268	44	0	210	0	0	3250	10	10	10	0	0	7.51	100	1.96	3.64	0.02	1.38	.	9	18	11.7	30.6	4.26	0	0	0	0	0	0	3
782047	1	31	159	25.9	3	3	0	2、4、6	0	0	0	1	3	38.5	0	0	1、2	1	266	42	3	395	0	0	3350	10	10	10	0	0	8.09	97	0.85	.	.	3.71	2.24	14	21	11.9	29.1	4.48	0	1	0	1	0	0	5
656709	1	32	162	23.9	3	3	1	4、8	0	0	0	1	1	38	0	0	0	1	265	41	2	670	0	0	2850	10	10	10	0	0	8.63	113	0.81	.	.	9.04	.	19	22	10.5	27.8	3.78	0	1	0	1	0	0	5
724046	1	28	160	24.3	3	2	0	1、4、6	0	0	0	1	2	38.7	0	0	1、2	1	266	49	2	410	0	0	2370	10	10	10	1	0	10.07	106	1.53	.	.	0.73	0.64	22	18	10.6	29.1	4.63	0	1	0	1	0	0	5
781914	1	26	160.5	25.3	2	1	0	3、8	0	0	0	1	2	37.3	0	0	0	1	281	15	2	390	0	0	3920	10	10	10	0	0	5.12	94	1.47	2.38	0.04	1.89	.	15	24	11.2	30.6	4.31	0	1	0	0	0	0	6
781894	1	27	157.5	26.9	3	1	0	1	0	0	0	0	0	.	0	0	0	1	269	1	2	390	0	0	3800	10	10	10	0	0	9.93	127	2.02	.	.	.	.	15	23	10.7	29.3	5.35	0	1	0	0	0	0	6
696536	1	33	164	26.4	3	5	1	0	0	0	0	1	1	38.7	0	0	0	0	287	56	0	520	0	0	4050	10	10	10	0	0	7.35	122	1.12	.	.	.	.	32	31	11	28.6	4.75	0	0	0	0	0	0	4
782252	1	32	155	27.3	3	2	1	0	0	0	0	1	3	38.2	0	0	0	1	276	59	2	370	0	1	3600	10	10	10	0	0	6.61	125	1.07	.	.	1.6	.	16	19	11.4	29.5	6.08	0	1	0	0	0	0	5
782429	1	28	155.5	29.8	2	1	0	1	0	0	0	1	1	37.6	0	0	0	0	271	54	0	380	0	0	3000	10	10	10	1	0	14.16	130	1.27	1.19	0.04	.	.	18	23	10.1	31.7	4.18	0	0	0	0	0	0	3
782406	1	23	171	26.6	2	4	0	0	0	0	1	1	1	37.5	0	0	0	0	266	56	0	330	0	0	3420	10	10	10	0	0	11.42	132	1.53	.	.	1.33	.	16	24	11.7	30.9	4.21	0	1	0	0	0	0	4
292648	1	41	158	34	3	6	1	2	0	0	0	1	2	39.5	0	0	1	1	269	31	2	470	0	0	2900	10	10	10	0	0	8.27	121	1.84	.	.	1.42	.	18	25	11.9	29.5	5.35	0	1	0	0	0	0	7
445797	1	48	160.5	25.4	0	1	0	1、4	0	0	0	0	0	.	0	0	1、2	1	268	30	2	500	0	0	3200	10	10	10	0	0	8.02	129	0.77	.	.	1.2	.	22	22	11	29.4	4.75	0	1	0	1	0	0	6
411420	1	33	157.5	26.8	3	2	1	0	0	0	0	1	1	38.5	0	0	0	0	278	50	0	220	0	4	3730	10	10	10	1	0	8.11	133	1.67	.	.	2.37	.	13	22	11.1	29.1	5.35	0	0	0	0	0	0	5
665521	1	34	159	25.4	3	5	2	1	0	0	0	1	1	39	0	0	1	1	259	40	2	370	0	0	3230	10	10	10	0	0	9.01	119	2.23	.	.	3.19	.	6.2	.	12.9	35	5.51	0	1	0	0	0	0	5
648015	1	32	161	26.7	3	2	1	7	0	0	0	0	0	.	0	0	0	0	275	44	0	465	0	0	3520	10	10	10	0	0	11.91	129	1.3	.	.	2.02	.	11	16	11.2	31.1	4.15	0	0	0	0	0	0	5
782335	1	34	167	20.8	3	4	1	7、8	0	0	1	1	2	38.5	0	0	0	0	273	48	0	280	0	0	3220	10	10	10	0	0	8.67	108	1.61	.	.	1.61	.	16	22	10.9	28.8	3.78	0	1	0	0	0	0	4
457319	1	34	158	40.1	3	4	1	2	0	0	0	1	1	39	0	0	1	1	275	42	2	375	0	0	3560	10	10	10	0	0	11.31	112	2.53	.	.	.	.	17	22	11.3	28.2	4.99	0	1	0	0	0	0	5
463495	1	27	155	25.2	2	4	1	2	0	0	1	1	2	39	0	0	0	1	261	28	2	495	0	0	2550	10	10	10	0	0	12.87	128	3.08	8.28	.	2.51	.	10.5	.	12.1	35.4	5.07	0	1	0	0	0	0	7
782358	1	32	160	33.6	0	1	0	1、6	0	0	1	1	0	.	0	0	0	0	274	17	0	485	0	0	3500	10	10	10	0	0	10.34	121	1.23	3.85	0.02	3.26	.	20	20	10.7	27.9	4.6	0	1	0	0	0	0	4
704946	1	31	159	33.4	0	4	3	6	0	0	0	1	1	39	0	0	1	0	271	33	0	395	0	0	3080	10	10	10	0	0	8.17	118	1.78	.	.	0.99	.	14	18	11.1	29.2	4.48	0	0	0	0	0	0	6
479439	1	33	149.5	33.3	2	5	1	7	0	0	0	1	3	38.5	0	0	1	1	274	62	2	420	0	0	3280	10	10	10	0	0	11.37	131	2.92	.	.	.	.	15	22	11	28.9	4.37	0	1	0	0	0	0	5
782502	1	33	160	24.3	2	1	0	3	0	0	0	1	1	38.4	0	0	0	0	278	40	0	430	0	3	3000	10	10	10	1	0	9.99	122	2.37	.	.	2.09	.	20	28	10.8	27.8	5	0	1	0	0	0	0	4
722382	1	34	157	26.9	3	2	0	0	0	0	0	0	0	.	0	0	0	1	284	44	3	390	0	0	3570	10	10	10	0	0	9.96	113	1.64	.	.	.	.	8	14	11	24.5	4.72	0	1	0	0	0	0	5
782522	1	22	155	26.9	3	1	0	8	0	0	0	1	3	38.7	0	0	0	0	287	56	0	285	0	0	2980	10	10	10	0	0	7.56	110	1.47	.	.	1.99	.	15	20	11.2	31	6.08	0	8	0	0	0	0	4
782467	1	33	165	24.2	3	2	1	6	0	0	0	1	2	39	0	0	0	1	262	52	2	610	0	0	3120	10	10	10	1	0	9.03	118	1.32	.	.	6.13	.	11	18	10.9	30.3	3.01	0	1	0	1	0	0	7
717339	1	30	160	22.1	2	1	0	4	0	0	0	1	2	37.4	0	0	1、2	0	274	53	0	200	0	2	2370	10	10	10	1	0	9.51	116	1.7	.	.	2.49	.	17	26	10.7	34.1	3.87	0	0	0	0	0	0	6
782349	1	25	163	23.3	3	1	0	0	0	0	0	1	1	38	0	0	0	0	283	70	0	325	0	0	3260	10	10	10	0	0	8.93	116	1.33	.	.	0.82	.	11	14	11.8	28.2	4.75	0	0	0	0	0	0	4
782556	1	30	166	24.1	3	1	0	1、6	0	0	0	1	2	38	0	0	0	1	274	54	2	445	0	3	3900	10	10	10	1	0	8.12	140	1.87	.	.	3.27	.	21	22	11.5	27.1	5.58	0	1	0	0	0	0	7
782612	1	30	167.5	22.1	3	5	0	1、6	0	0	0	1	1	37.8	0	0	1	0	273	49	0	280	0	2	2920	10	10	10	0	0	8.36	129	0.82	.	.	3.47	2.65	15	22.8	10.7	29.7	4.37	0	0	0	0	0	0	4
782320	1	31	162	38.79	3	1	0	0	0	0	0	1	3	37.8	0	0	1	1	282	50	2	555	0	3	3630	10	10	10	1	0	6.69	143	1	19.54	0.08	2.44	.	17	23	11.3	32.4	4.6	0	1	0	0	0	0	7
[truncated: 1 more columns]
