# Supplementary material for: A retrospective observational study on maternal and neonatal outcomes of COVID-19: Does the mild SARS-CoV-2 infection affect the outcome?
Source: PeerJ. 2023 Dec 14;11:e16651. doi: 10.7717/peerj.16651 (PMC10725666; doi:10.7717/peerj.16651)
Supplement: Supplemental Information 3 [file peerj-11-16651-s003.xlsx]

## Sheet: Sheet1
Category	Conversion
Enrollment number	Enrollment number
COVID-19 infection	0=0, 1=positive
age (years)	age (years)
height (cm)	height (cm)
body mass index (BMI)	body mass index (BMI)
vaccination	vaccination
pregnancy	pregnancy
parity	parity
Pregnancy complications	0=none, 1=diabetes, 2=hypertension and cardiovascular diseases, 3=thyroid dysfunction, 4=autoimmune diseases, 5=thrombophilia and thrombotic diseases, 6=blood system diseases, 7=liver and kidney diseases, 8=other infectious diseases
singletons/multiples	0=0, 1=twin
stillbirth	0=no, 1=yes
premature rupture of membranes	0=No, 1=yes
Fever	0=No, 1=Yes
Fever days	Fever days
Maximum body temperature	Maximum body temperature
Pneumonia	0=No, 1=Yes
Thrombosis	0=No, 1=Yes
Anticoagulant drugs	0=none; 1=Low molecular weight heparin; 2=aspirin; 3=Other oral anticoagulants
Delivery method	0=straight delivery, 1=Caesarean section, 2=forceps/aspiration assisted delivery
Delivery gestational week (days)	Delivery gestational week (days)
Days between COVID-19 diagnosis and delivery	Days between COVID-19 diagnosis and delivery
Causes of Caesarean section	0=none, 1=COVID-19 complications (fetal distress (abnormal fetal heart rate), fever during labor, intrauterine infection (chorioamnionitis)), 2=other pregnancy complications and complications (oligohydramnios, preterm labor, abnormal fetal position, hypertensive disorder during pregnancy, thrombocytopenia during pregnancy, prolonged labor, abnormal labor force in the birth canal, Placenta praevia…
Postpartum 24-hour bleeding volume	Postpartum 24-hour bleeding volume
Fetal distress	0=No, 1=Yes
Amniotic fluid condition	0=clear, 1=1 degree, 2=2 degree, 3=3 degree, 4=bloody
Newborn weight (kg)	Newborn weight (kg)
Apgar 1 min	Apgar 1 min
Apgar 5 min	Apgar 5 min
Apgar 10 min	Apgar 10 min
Neonatal transfer	0=No, 1=Yes
Neonatal pneumonia	0=No, 1=Yes
White blood cell count	White blood cell count
Hemoglobin (g/L)	Hemoglobin (g/L)
Lymphocyte count	Lymphocyte count
CRP	CRP
Calcitonin	Calcitonin
D2 polymer (prenatal)	D2 polymer (prenatal)
D2 polymer (postpartum)	D2 polymer (postpartum)
Alanine transaminase	Alanine transaminase
Glutathione Transaminase	Glutathione Transaminase
Prothrombin time	Prothrombin time
Activated partial thrombin time	Activated partial thrombin time
Fibrinogen	Fibrinogen
Lung CT	0=none, 1=pneumonia
Antibiotic drugs	0=none, 1=Cefazolin, 2=Ceftriaxone, 3=Cefuroxime, 4=Clindamycin, 5=Cefprozil, 6=Ceftizoxime, 7=Cefaclor, 8=penicillin, 9=Piperacillin, 10=Cefoperazone, 11=Moxifloxacin, 12=Amoxicillin, 13=Metronidazole, 14=Levofloxacin, 15=Meropenem, 16=Ertapenem
Antiviral drug	0=none, 1=Azvudine; 2=Nirmatrelvir/Ritonavir
Hormones	0=No, 1=Yes
Blood oxygen saturation	0=No, 1=Yes
Albumin therapy	0=No, 1=Yes
Hospitalization time (days)	Hospitalization time (days)
